# Supplementary material for: Okanin Suppresses the Growth of Colorectal Cancer Cells by Targeting at Peroxiredoxin 5
Source: Adv Sci (Weinh). 2025 Aug 20;12(43):e17148. doi: 10.1002/advs.202417148 (PMC12631902; doi:10.1002/advs.202417148)
Supplement: Supplementary file 2 — Supporting Information [file ADVS-12-e17148-s002.xlsx]

## Sheet: OVSD_genes_significantly_differ
gene_id	gene_name	EntrezID	transcript_id	GO	KEGG	KO_ENTRY	EC	TF_Family	Description	trans_type	DO	Reactome	FPKM.O_1	FPKM.O_2	FPKM.O_3	FPKM.D_1	FPKM.D_2	FPKM.D_3	fc	log2(fc)	pval	qval	regulation	significant
ENSG00000213859	KCTD11	147040	ENST00000333751;ENST00000576980	GO:0005515(protein binding);GO:0007049(cell cycle);GO:0016567(protein ubiquitination);GO:0016740(transferase activity);GO:0040008(regulation of growth);GO:0042802(identical protein binding);GO:0045666(positive regulation of neuron differentiation);GO:0051260(protein homooligomerization);GO:0051260(protein homooligomerization)	NA	K21920	EC:2.3.2.27	NA	potassium channel tetramerization domain containing 11 [Source:HGNC Symbol;Acc:HGNC:21302]	protein_coding	NA	NA	19.8398	18.1575	15.9969	2.4912	2.35425	2.20629	7.65685	2.93675	4.3952e-34	1.54909e-29	up	yes
ENSG00000106366	SERPINE1	5054	ENST00000223095	GO:0001525(angiogenesis);GO:0002020(protease binding);GO:0004867(serine-type endopeptidase inhibitor activity);GO:0005102(signaling receptor binding);GO:0005515(protein binding);GO:0005576(extracellular region);GO:0005615(extracellular space);GO:0005886(plasma membrane);GO:0010466(negative regulation of peptidase activity);GO:0010469(regulation of signaling receptor activity);GO:0010757(negative …	04066(HIF-1 signaling pathway);04115(p53 signaling pathway);04218(Cellular senescence);04371(Apelin signaling pathway);04390(Hippo signaling pathway);04610(Complement and coagulation cascades);04933(AGE-RAGE signaling pathway in diabetic complications);05142(Chagas disease)	NA	NA	NA	serpin family E member 1 [Source:HGNC Symbol;Acc:HGNC:8583]	protein_coding	DOID:0014667(disease_of_metabolism);DOID:0050013(carbohydrate_metabolism_disease);DOID:0050117(disease_by_infectious_agent);DOID:0050155(sensory_system_disease);DOID:0050161(lower_respiratory_tract_disease);DOID:0050177(monogenic_disease);DOID:0050338(primary_bacterial_infectious_disease);DOID:0050621(respiratory_system_benign_neoplasm);DOID:0050686(organ_system_cancer);DOID:0050687(cell_type_can…	R-HSA-158795(fibrin multimer, crosslinked:tissue plasminogen activator (one-chain) + plasminogen activator inhibitor 1 -> fibrin multimer, crosslinked:tissue plasminogen activator (one-chain):plasminogen activator inhibitor 1);R-HSA-158800(fibrin multimer, crosslinked:tissue plasminogen activator (two-chain) + plasminogen activator inhibitor 1 -> fibrin multimer, crosslinked:tissue plasminogen ac…	11.1966	11.9565	14.9322	65.7987	62.8119	51.7799	0.211127	-2.24382	6.28477e-33	7.98683e-29	down	yes
ENSG00000232000	CLCN3P1	100419056	ENST00000652129;ENST00000652088	NA	NA	NA	NA	NA	chloride voltage-gated channel 3 pseudogene 1 [Source:HGNC Symbol;Acc:HGNC:49775]	processed_transcript	NA	NA	0.828512	0.749393	0.702668	0.00588762	0.00264528	0	267.268	8.06214	6.79826e-33	7.98683e-29	up	yes
ENSG00000143816	WNT9A	7483	ENST00000272164	GO:0005102(signaling receptor binding);GO:0005109(frizzled binding);GO:0005125(cytokine activity);GO:0005515(protein binding);GO:0005576(extracellular region);GO:0005615(extracellular space);GO:0007275(multicellular organism development);GO:0008285(negative regulation of cell population proliferation);GO:0016055(Wnt signaling pathway);GO:0030182(neuron differentiation);GO:0032331(negative regulat…	04150(mTOR signaling pathway);04310(Wnt signaling pathway);04390(Hippo signaling pathway);04550(Signaling pathways regulating pluripotency of stem cells);04916(Melanogenesis);04934(Cushing syndrome);05010(Alzheimer disease);05022(Pathways of neurodegeneration - multiple diseases);05165(Human papillomavirus infection);05200(Pathways in cancer);05205(Proteoglycans in cancer);05217(Basal cell carcin…	NA	NA	NA	Wnt family member 9A [Source:HGNC Symbol;Acc:HGNC:12778]	protein_coding	NA	R-HSA-1458875(WNT binds to FZD and LRP5/6);R-HSA-201708(Frizzled receptors bind Wnts);R-HSA-3238691(N-linked glycosylation of WNTs);R-HSA-3238694(PORCN palmitoleoylates N-glycosyl WNTs);R-HSA-3247837(WNT ligands traffic to the Golgi);R-HSA-3247840(WLS binds WNT ligands in the Golgi);R-HSA-3247843(secretion of WNT ligands);R-HSA-3247844(WNT ligands traffic to the plasma membrane);R-HSA-3769370(WIF…	13.6005	13.3844	14.4841	2.9825	2.70758	2.13032	5.30268	2.40672	1.09797e-30	9.6745e-27	up	yes
ENSG00000128191	DGCR8	54487	ENST00000383024;ENST00000407755;ENST00000351989;ENST00000491892;ENST00000457069;ENST00000475941;ENST00000495351;ENST00000495826;ENST00000485802;ENST00000498171	GO:0003723(RNA binding);GO:0003725(double-stranded RNA binding);GO:0005515(protein binding);GO:0005634(nucleus);GO:0005654(nucleoplasm);GO:0005730(nucleolus);GO:0005737(cytoplasm);GO:0005829(cytosol);GO:0014069(postsynaptic density);GO:0016604(nuclear body);GO:0020037(heme binding);GO:0031053(primary miRNA processing);GO:0042802(identical protein binding);GO:0042803(protein homodimerization activ…	NA	NA	NA	NA	DGCR8 microprocessor complex subunit [Source:HGNC Symbol;Acc:HGNC:2847]	protein_coding;retained_intron	NA	R-HSA-203893(Microprocessor complex cleaves pri-miRNA to pre-miRNA);R-HSA-9022315(MECP2 binds DGCR8)	10.1769	10.4636	10.6629	2.22774	2.31744	1.64097	5.06023	2.3392	2.57185e-29	1.8129e-25	up	yes
ENSG00000075407	ZNF37A	7587	ENST00000479469;ENST00000685332;ENST00000351773;ENST00000361085;ENST00000477790;ENST00000638053;ENST00000498773	GO:0000978(RNA polymerase II cis-regulatory region sequence-specific DNA binding);GO:0000981(DNA-binding transcription factor activity, RNA polymerase II-specific);GO:0003677(DNA binding);GO:0003700(DNA-binding transcription factor activity);GO:0005634(nucleus);GO:0006355(regulation of DNA-templated transcription);GO:0006357(regulation of transcription by RNA polymerase II);GO:0046872(metal ion b…	05168(Herpes simplex virus 1 infection);05168(Herpes simplex virus 1 infection)	NA	NA	zf-C2H2	zinc finger protein 37A [Source:HGNC Symbol;Acc:HGNC:13102]	processed_transcript;protein_coding	NA	R-HSA-975040(KRAB-ZNF / KAP Interaction)	3.33023	2.88307	3.94081	0.460762	0.456471	0.255041	8.6619	3.11468	5.02303e-29	2.95061e-25	up	yes
ENSG00000104267	CA2	760	ENST00000285379;ENST00000520127;ENST00000520996;ENST00000522742;ENST00000518231	GO:0002009(morphogenesis of an epithelium);GO:0004064(arylesterase activity);GO:0004089(carbonate dehydratase activity);GO:0005515(protein binding);GO:0005737(cytoplasm);GO:0005829(cytosol);GO:0005886(plasma membrane);GO:0006730(one-carbon metabolic process);GO:0008270(zinc ion binding);GO:0015670(carbon dioxide transport);GO:0016020(membrane);GO:0016829(lyase activity);GO:0016836(hydro-lyase act…	00910(Nitrogen metabolism);01100(Metabolic pathways);04964(Proximal tubule bicarbonate reclamation);04966(Collecting duct acid secretion);04971(Gastric acid secretion);04972(Pancreatic secretion);04976(Bile secretion);04976(Bile secretion)	K18245	EC:4.2.1.1	NA	carbonic anhydrase 2 [Source:HGNC Symbol;Acc:HGNC:1373]	protein_coding;nonsense_mediated_decay;retained_intron	DOID:0050589(inflammatory_bowel_disease);DOID:0050686(organ_system_cancer);DOID:0050687(cell_type_cancer);DOID:0050828(artery_disease);DOID:0080014(chromosomal_disease);DOID:1287(cardiovascular_system_disease);DOID:14250(Down_syndrome);DOID:14566(disease_of_cellular_proliferation);DOID:162(cancer);DOID:170(endocrine_gland_cancer);DOID:171(neuroectodermal_tumor);DOID:178(vascular_disease);DOID:179…	R-HSA-1475022(Carbonic anhydrase dehydrates bicarbonate (cytosol));R-HSA-1475026(Carbonic anhydrase hydrates carbon dioxide (cytosol));R-HSA-1475435(CA1:Zn2+,CA2:Zn2+ hydrate CO2 to HCO3-);R-HSA-1475436(CA1:Zn2+,CA2:Zn2+ dehydrate HCO3- to CO2);R-HSA-9707419(CA1:Zn2+,CA2:Zn2+ bind CA inhibitors)	39.8075	42.0106	44.2086	9.59505	8.33409	6.58553	5.14087	2.36201	6.72965e-29	3.38838e-25	up	yes
ENSG00000186832	KRT16	3868	ENST00000301653;ENST00000593067;ENST00000588319	GO:0001533(cornified envelope);GO:0002009(morphogenesis of an epithelium);GO:0005198(structural molecule activity);GO:0005200(structural constituent of cytoskeleton);GO:0005515(protein binding);GO:0005634(nucleus);GO:0005829(cytosol);GO:0005856(cytoskeleton);GO:0005882(intermediate filament);GO:0006954(inflammatory response);GO:0007010(cytoskeleton organization);GO:0007568(aging);GO:0030216(kerat…	04915(Estrogen signaling pathway);05150(Staphylococcus aureus infection);05150(Staphylococcus aureus infection)	NA	NA	NA	keratin 16 [Source:HGNC Symbol;Acc:HGNC:6423]	protein_coding;retained_intron	DOID:4(disease)	R-HSA-6805546(Keratin type I binds keratin type II);R-HSA-6805573(Keratin type I/type II heterodimers form tetramers);R-HSA-6806610(Keratin filament formation);R-HSA-6806613(Keratin tetramers bind to form unit length filaments);R-HSA-6806629(Formation of tonofilament bundles);R-HSA-6809393(Keratin filaments bind cell-cell adhesion complexes);R-HSA-6809663(Formation of hair keratin fibres);R-HSA-6…	3.24133	3.42727	2.89461	0.158364	0.259465	0.219693	15.0006	3.90695	3.23518e-28	1.4253e-24	up	yes
ENSG00000179388	EGR3	1960	ENST00000317216;ENST00000518773;ENST00000524088;ENST00000522910	GO:0000785(chromatin);GO:0000978(RNA polymerase II cis-regulatory region sequence-specific DNA binding);GO:0000981(DNA-binding transcription factor activity, RNA polymerase II-specific);GO:0001228(DNA-binding transcription activator activity, RNA polymerase II-specific);GO:0001938(positive regulation of endothelial cell proliferation);GO:0002042(cell migration involved in sprouting angiogenesis);…	04625(C-type lectin receptor signaling pathway);05161(Hepatitis B);05203(Viral carcinogenesis);05203(Viral carcinogenesis)	NA	NA	zf-C2H2	early growth response 3 [Source:HGNC Symbol;Acc:HGNC:3240]	protein_coding;processed_transcript	DOID:0050117(disease_by_infectious_agent);DOID:150(disease_of_mental_health);DOID:1561(cognitive_disorder);DOID:2043(hepatitis_B);DOID:2237(hepatitis);DOID:2468(psychotic_disorder);DOID:3118(hepatobiliary_disease);DOID:409(liver_disease);DOID:4(disease);DOID:5419(schizophrenia);DOID:77(gastrointestinal_system_disease);DOID:7(disease_of_anatomical_entity);DOID:934(viral_infectious_disease)	R-HSA-9031616(EGR binds ARC gene);R-HSA-9031624(ARC gene expression);R-HSA-9612483(EGR1,2,3 bind the NAB2 promoter);R-HSA-9612493(EGR-dependent NAB2 gene expression)	3.8285	3.66427	3.72174	0.697063	0.55043	0.466647	6.54236	2.70981	1.09215e-27	4.27697e-24	up	yes
ENSG00000186594	MIR22HG	84981	ENST00000574016;ENST00000610106;ENST00000334146;ENST00000701645;ENST00000691506;ENST00000573075;ENST00000575626;ENST00000609442;ENST00000608913;ENST00000609398;ENST00000688431;ENST00000608198;ENST00000691301;ENST00000685207;ENST00000690262;ENST00000577164;ENST00000571595;ENST00000576749;ENST00000570416;ENST00000574306;ENST00000573127;ENST00000689672	GO:0035195(miRNA-mediated gene silencing);GO:0035195(miRNA-mediated gene silencing)	NA	NA	NA	NA	MIR22 host gene [Source:HGNC Symbol;Acc:HGNC:28219]	lncRNA	NA	NA	13.4076	11.1424	11.2541	1.65434	1.18501	0.738761	10.0064	3.32285	6.67179e-27	2.35147e-23	up	yes
ENSG00000094841	UPRT	139596	ENST00000373383;ENST00000462237;ENST00000373379;ENST00000652605;ENST00000526850;ENST00000531704;ENST00000530743	GO:0000166(nucleotide binding);GO:0005515(protein binding);GO:0005525(GTP binding);GO:0005634(nucleus);GO:0005654(nucleoplasm);GO:0005737(cytoplasm);GO:0005829(cytosol);GO:0043231(intracellular membrane-bounded organelle);GO:0043231(intracellular membrane-bounded organelle)	00240(Pyrimidine metabolism);01100(Metabolic pathways);01100(Metabolic pathways)	K00761	EC:2.4.2.9	NA	uracil phosphoribosyltransferase homolog [Source:HGNC Symbol;Acc:HGNC:28334]	protein_coding;nonsense_mediated_decay;processed_transcript	NA	NA	7.29827	6.7647	6.79608	1.42382	1.38631	1.0349	5.42495	2.43961	2.26818e-26	7.26745e-23	up	yes
ENSG00000140511	HAPLN3	145864	ENST00000558770;ENST00000562889;ENST00000563808;ENST00000359595	GO:0001501(skeletal system development);GO:0005540(hyaluronic acid binding);GO:0005576(extracellular region);GO:0005615(extracellular space);GO:0007155(cell adhesion);GO:0007417(central nervous system development);GO:0008284(positive regulation of cell population proliferation);GO:0031012(extracellular matrix);GO:0043627(response to estrogen);GO:0043627(response to estrogen)	NA	NA	NA	NA	hyaluronan and proteoglycan link protein 3 [Source:HGNC Symbol;Acc:HGNC:21446]	nonsense_mediated_decay;protein_coding;retained_intron	NA	NA	2.86798	2.9796	3.31377	19.2189	16.6777	23.0959	0.155297	-2.6869	1.32687e-25	3.89712e-22	down	yes
ENSG00000156298	TSPAN7	7102	ENST00000378482;ENST00000471410;ENST00000419600;ENST00000488893	GO:0005515(protein binding);GO:0005887(integral component of plasma membrane);GO:0016020(membrane);GO:0016021(integral component of membrane);GO:0016021(integral component of membrane)	05202(Transcriptional misregulation in cancer);05202(Transcriptional misregulation in cancer)	NA	NA	NA	tetraspanin 7 [Source:HGNC Symbol;Acc:HGNC:11854]	protein_coding;nonsense_mediated_decay;retained_intron;processed_transcript	DOID:0050686(organ_system_cancer);DOID:0060037(developmental_disorder_of_mental_health);DOID:0060038(specific_developmental_disorder);DOID:0060040(pervasive_developmental_disorder);DOID:0060041(autism_spectrum_disorder);DOID:0060056(hypersensitivity_reaction_disease);DOID:0060083(immune_system_cancer);DOID:1059(intellectual_disability);DOID:12132(Wegener's_granulomatosis);DOID:1240(leukemia);DOID…	R-HSA-416985(Trafficking of GluR2-containing AMPA receptors to synapse);R-HSA-8858435(TSPAN7 binds PICK1)	0.446322	0.300886	0.410315	2.88117	2.77301	2.74855	0.137756	-2.85982	5.95867e-25	1.61549e-21	down	yes
ENSG00000140451	PIF1	80119	ENST00000559522;ENST00000558380;ENST00000558547;ENST00000559239;ENST00000268043;ENST00000560444;ENST00000559872;ENST00000560504;ENST00000333425	GO:0000002(mitochondrial genome maintenance);GO:0000166(nucleotide binding);GO:0000287(magnesium ion binding);GO:0000723(telomere maintenance);GO:0000781(chromosome, telomeric region);GO:0003677(DNA binding);GO:0003678(DNA helicase activity);GO:0004386(helicase activity);GO:0005524(ATP binding);GO:0005634(nucleus);GO:0005654(nucleoplasm);GO:0005657(replication fork);GO:0005739(mitochondrion);GO:0…	NA	K15255	EC:3.6.4.12	NA	PIF1 5'-to-3' DNA helicase [Source:HGNC Symbol;Acc:HGNC:26220]	retained_intron;protein_coding	NA	R-HSA-163120(Disassociation of Telomerase RNP and the Chromosome End)	0.384174	0.386298	0.666146	4.31541	4.16308	5.51758	0.102644	-3.28427	6.85402e-25	1.7255e-21	down	yes
ENSG00000188610	FAM72B	653820	ENST00000369390;ENST00000452190;ENST00000355228;ENST00000616749;ENST00000468129;ENST00000471903	GO:0005515(protein binding);GO:0005737(cytoplasm);GO:0005829(cytosol);GO:0043231(intracellular membrane-bounded organelle);GO:0043231(intracellular membrane-bounded organelle)	NA	NA	NA	NA	family with sequence similarity 72 member B [Source:HGNC Symbol;Acc:HGNC:24805]	protein_coding;processed_transcript	NA	NA	1.05088	1.28763	1.21705	5.29893	5.79713	4.76834	0.224122	-2.15764	9.87725e-25	2.32082e-21	down	yes
ENSG00000057657	PRDM1	639	ENST00000369096;ENST00000481163;ENST00000652320;ENST00000369091;ENST00000369089;ENST00000450060;ENST00000489365	GO:0000122(negative regulation of transcription by RNA polymerase II);GO:0000977(RNA polymerase II transcription regulatory region sequence-specific DNA binding);GO:0000978(RNA polymerase II cis-regulatory region sequence-specific DNA binding);GO:0001227(DNA-binding transcription repressor activity, RNA polymerase II-specific);GO:0001701(in utero embryonic development);GO:0001763(morphogenesis of…	NA	NA	NA	zf-C2H2	PR/SET domain 1 [Source:HGNC Symbol;Acc:HGNC:9346]	protein_coding;retained_intron	DOID:0050117(disease_by_infectious_agent);DOID:0050338(primary_bacterial_infectious_disease);DOID:0050686(organ_system_cancer);DOID:0050687(cell_type_cancer);DOID:0060073(lymphatic_system_cancer);DOID:0060083(immune_system_cancer);DOID:0070004(myeloma);DOID:0080001(bone_disease);DOID:104(bacterial_infectious_disease);DOID:11338(tetanus);DOID:14566(disease_of_cellular_proliferation);DOID:162(cance…	R-HSA-6804188(PRDM1 represses TP53 expression);R-HSA-6804193(TP53 stimulates PRDM1 expression);R-HSA-6804194(PRDM1 binds the TP53 gene);R-HSA-9701548(PRDM1 gene expression downstream of ALK signaling)	3.77687	3.04753	3.74995	0.659183	0.643064	0.41614	6.15365	2.62144	1.18778e-23	2.61646e-20	up	yes
ENSG00000272779	BMS1P20	96610	ENST00000413293	NA	NA	NA	NA	NA	BMS1 pseudogene 20 [Source:HGNC Symbol;Acc:HGNC:49153]	transcribed_unprocessed_pseudogene	NA	NA	0	0	0	10.6542	7.96059	5.88443	1.22453e-05	-16.3174	5.11935e-23	1.06136e-19	down	yes
ENSG00000261796	ISY1-RAB43	100534599	ENST00000418265	GO:0000350(generation of catalytic spliceosome for second transesterification step)	03040(Spliceosome)	NA	NA	NA	ISY1-RAB43 readthrough [Source:HGNC Symbol;Acc:HGNC:42969]	protein_coding	NA	R-HSA-156661(Formation of Exon Junction Complex);R-HSA-6782004(Assembly of the pre-incision complex in TC-NER);R-HSA-6782069(UVSSA:USP7 deubiquitinates ERCC6);R-HSA-6782131(ERCC2-facilitated RNA Pol II backtracking in TC-NER);R-HSA-6782138(ERCC5 and RPA bind TC-NER site);R-HSA-6782141(Binding of ERCC1:ERCC4 (ERCC1:XPF) to pre-incision complex in TC-NER);R-HSA-6782204(5' incision of damaged DNA st…	0	0	0	3.45546	1.11884	5.23745	3.05756e-05	-14.9973	6.26481e-23	1.22668e-19	down	yes
ENSG00000117650	NEK2	4751	ENST00000366999;ENST00000489633;ENST00000462283;ENST00000366998;ENST00000540251	GO:0000070(mitotic sister chromatid segregation);GO:0000166(nucleotide binding);GO:0000278(mitotic cell cycle);GO:0000775(chromosome, centromeric region);GO:0000776(kinetochore);GO:0000794(condensed nuclear chromosome);GO:0000922(spindle pole);GO:0001824(blastocyst development);GO:0004672(protein kinase activity);GO:0004674(protein serine/threonine kinase activity);GO:0004712(protein serine/threo…	NA	K20872	EC:2.7.11.1	NA	NIMA related kinase 2 [Source:HGNC Symbol;Acc:HGNC:7745]	protein_coding;processed_transcript	DOID:0050686(organ_system_cancer);DOID:0050687(cell_type_cancer);DOID:14566(disease_of_cellular_proliferation);DOID:1612(breast_cancer);DOID:162(cancer);DOID:2994(germ_cell_cancer);DOID:3459(breast_carcinoma);DOID:4766(embryoma);DOID:4(disease);DOID:5093(thoracic_cancer);DOID:688(embryonal_cancer)	R-HSA-179410(Association of Nek2A with MCC:APC/C);R-HSA-179417(Multiubiquitination of Nek2A);R-HSA-179421(Degradation of multiubiquitinated Nek2A);R-HSA-2574840(AJUBA facilitates AURKA autophosphorylation);R-HSA-2574845(AJUBA binds centrosome-associated AURKA);R-HSA-3000310(AURKA phosphorylates PLK1);R-HSA-3000319(BORA binds PLK1 and AURKA);R-HSA-380272(Plk1-mediated phosphorylation of Nlp);R-HSA…	5.49225	5.26535	7.21953	23.4289	26.4724	20.4982	0.255359	-1.9694	1.59107e-22	2.95144e-19	down	yes
ENSG00000128564	VGF	7425	ENST00000249330;ENST00000445482	GO:0001541(ovarian follicle development);GO:0002021(response to dietary excess);GO:0003674(molecular_function);GO:0005179(hormone activity);GO:0005184(neuropeptide hormone activity);GO:0005576(extracellular region);GO:0005615(extracellular space);GO:0005788(endoplasmic reticulum lumen);GO:0005794(Golgi apparatus);GO:0006091(generation of precursor metabolites and energy);GO:0007165(signal transdu…	NA	NA	NA	NA	VGF nerve growth factor inducible [Source:HGNC Symbol;Acc:HGNC:12684]	protein_coding	DOID:1289(neurodegenerative_disease);DOID:150(disease_of_mental_health);DOID:1561(cognitive_disorder);DOID:230(lateral_sclerosis);DOID:231(motor_neuron_disease);DOID:3312(bipolar_disorder);DOID:331(central_nervous_system_disease);DOID:3324(mood_disorder);DOID:332(amyotrophic_lateral_sclerosis);DOID:4(disease);DOID:7(disease_of_anatomical_entity);DOID:863(nervous_system_disease)	R-HSA-8952289(FAM20C phosphorylates FAM20C substrates);R-HSA-9620723(VGF gene expression)	4.09926	5.07798	3.56635	28.2235	22.4414	30.6316	0.156754	-2.67342	2.11809e-22	3.7326e-19	down	yes
ENSG00000100292	HMOX1	3162	ENST00000412893;ENST00000216117;ENST00000494998;ENST00000679074;ENST00000481190;ENST00000677931	GO:0001525(angiogenesis);GO:0001666(response to hypoxia);GO:0001935(endothelial cell proliferation);GO:0002246(wound healing involved in inflammatory response);GO:0002686(negative regulation of leukocyte migration);GO:0004392(heme oxygenase (decyclizing) activity);GO:0004630(phospholipase D activity);GO:0005198(structural molecule activity);GO:0005515(protein binding);GO:0005615(extracellular spa…	00860(Porphyrin and chlorophyll metabolism);01100(Metabolic pathways);04066(HIF-1 signaling pathway);04216(Ferroptosis);04978(Mineral absorption);05200(Pathways in cancer);05206(MicroRNAs in cancer);05225(Hepatocellular carcinoma);05418(Fluid shear stress and atherosclerosis);05418(Fluid shear stress and atherosclerosis)	K00510	EC:1.14.14.18	NA	heme oxygenase 1 [Source:HGNC Symbol;Acc:HGNC:5013]	protein_coding;retained_intron;nonsense_mediated_decay	DOID:0014667(disease_of_metabolism);DOID:0050013(carbohydrate_metabolism_disease);DOID:0050117(disease_by_infectious_agent);DOID:0050161(lower_respiratory_tract_disease);DOID:0050177(monogenic_disease);DOID:0050615(respiratory_system_cancer);DOID:0050686(organ_system_cancer);DOID:0050687(cell_type_cancer);DOID:0050737(autosomal_recessive_disease);DOID:0050739(autosomal_genetic_disease);DOID:00508…	R-HSA-1250272(TXNIP binds NLRP3);R-HSA-189398(HMOX1 dimer, HMOX2 cleave heme);R-HSA-6797268(Expression of HMOX1);R-HSA-9609860(Tail-anchored protein:SGTA:BAG6:GET4:UBL4A:ASNA1:ATP dissociates and ASNA1 hydrolyzes ATP yielding Tail-anchored protein:ASNA1:ADP);R-HSA-9609899(Tail-anchored protein:ASNA1:ADP binds WRB:CAMLG at the endoplasmic reticulum membrane);R-HSA-9609917(Tail-anchored protein:ASN…	94.8146	80.3022	86.4551	15.7915	12.1535	15.118	6.07417	2.60269	4.62294e-22	7.75883e-19	up	yes
ENSG00000276900	ENSG00000276900		ENST00000619086	NA	NA	NA	NA	NA	novel transcript, antisense to AMN1	lncRNA	NA	NA	5.68675	4.79678	4.30021	0.662823	0.655488	0.351142	8.85544	3.14656	2.12795e-21	3.40908e-18	up	yes
ENSG00000167632	TRAPPC9	83696	ENST00000520857;ENST00000438773;ENST00000518723;ENST00000521667;ENST00000634178;ENST00000648948;ENST00000517667;ENST00000521944;ENST00000522504;ENST00000519482;ENST00000524162;ENST00000520532;ENST00000521167	GO:0005515(protein binding);GO:0005737(cytoplasm);GO:0005783(endoplasmic reticulum);GO:0005794(Golgi apparatus);GO:0005802(trans-Golgi network);GO:0005829(cytosol);GO:0006888(endoplasmic reticulum to Golgi vesicle-mediated transport);GO:0006901(vesicle coating);GO:0021987(cerebral cortex development);GO:0030008(TRAPP complex);GO:0030154(cell differentiation);GO:0030182(neuron differentiation);GO:…	NA	NA	NA	NA	trafficking protein particle complex subunit 9 [Source:HGNC Symbol;Acc:HGNC:30832]	protein_coding;retained_intron;processed_transcript	DOID:0060037(developmental_disorder_of_mental_health);DOID:0060038(specific_developmental_disorder);DOID:1059(intellectual_disability);DOID:150(disease_of_mental_health);DOID:4(disease)	R-HSA-5694409(Nucleotide exchange on RAB1);R-HSA-5694418(RAB1:GTP binds USO1 and GORASP1:GOLGA2);R-HSA-5694439(COPII coat binds TRAPPCII and RAB1:GDP);R-HSA-5694441(CSNK1D phosphorylates SEC23);R-HSA-8877475(TRAPPC complexes exchange GTP for GDP on RAB1)	1.75066	1.8382	2.06133	7.13972	6.75709	7.22141	0.267551	-1.90212	2.79684e-21	4.28585e-18	down	yes
ENSG00000248049	UBA6-DT	550112	ENST00000654961;ENST00000514109;ENST00000506606;ENST00000664183;ENST00000660649;ENST00000665294;ENST00000693410;ENST00000663060;ENST00000502758;ENST00000500538;ENST00000660972;ENST00000667140;ENST00000666396;ENST00000656992;ENST00000511571	GO:0005730(nucleolus);GO:0006396(RNA processing);GO:0006396(RNA processing)	NA	NA	NA	NA	UBA6 divergent transcript [Source:HGNC Symbol;Acc:HGNC:49083]	lncRNA	NA	NA	2.72859	2.46658	2.72198	0.624184	0.542011	0.539002	4.64295	2.21504	3.038e-21	4.46143e-18	up	yes
ENSG00000214021	TTLL3	26140	ENST00000492440;ENST00000602338;ENST00000383827;ENST00000685419;ENST00000483051;ENST00000493241;ENST00000496526;ENST00000443148;ENST00000426827;ENST00000310252;ENST00000473661;ENST00000438596;ENST00000430793;ENST00000419081;ENST00000431204;ENST00000430390;ENST00000474948;ENST00000427220;ENST00000430718;ENST00000414814;ENST00000466245;ENST00000459758;ENST00000482269;ENST00000455274;ENST00000496246…	GO:0000166(nucleotide binding);GO:0003341(cilium movement);GO:0005524(ATP binding);GO:0005737(cytoplasm);GO:0005829(cytosol);GO:0005856(cytoskeleton);GO:0005874(microtubule);GO:0005929(cilium);GO:0005930(axoneme);GO:0015630(microtubule cytoskeleton);GO:0016874(ligase activity);GO:0018094(protein polyglycylation);GO:0030317(flagellated sperm motility);GO:0031514(motile cilium);GO:0035082(axoneme a…	NA	NA	NA	NA	tubulin tyrosine ligase like 3 [Source:HGNC Symbol;Acc:HGNC:24483]	retained_intron;protein_coding;nonsense_mediated_decay;processed_transcript	NA	R-HSA-8867370(TTLL3, TTLL8, TTLL10 polyglycylate tubulin)	3.08271	3.87831	3.99369	15.0938	13.1697	10.5697	0.282097	-1.82574	3.3663e-21	4.58495e-18	down	yes
ENSG00000173727	ENSG00000173727		ENST00000685970;ENST00000309775;ENST00000702924;ENST00000637245;ENST00000619960;ENST00000637877	NA	NA	NA	NA	NA	Finkel-Biskis-Reilly murine sarcoma virus (FBR-MuSV) ubiquitously expressed (FAU) pseudogene	processed_transcript;transcribed_unprocessed_pseudogene	NA	NA	14.1568	13.8496	11.1752	2.70131	2.13877	1.92173	5.79455	2.5347	3.38229e-21	4.58495e-18	up	yes
ENSG00000184185	KCNJ12	3768	ENST00000583088;ENST00000331718	GO:0005242(inward rectifier potassium channel activity);GO:0005244(voltage-gated ion channel activity);GO:0005515(protein binding);GO:0005886(plasma membrane);GO:0006811(ion transport);GO:0006813(potassium ion transport);GO:0006936(muscle contraction);GO:0008016(regulation of heart contraction);GO:0016020(membrane);GO:0016021(integral component of membrane);GO:0031224(intrinsic component of membr…	04725(Cholinergic synapse);04921(Oxytocin signaling pathway);04921(Oxytocin signaling pathway)	NA	NA	NA	potassium inwardly rectifying channel subfamily J member 12 [Source:HGNC Symbol;Acc:HGNC:6258]	protein_coding	DOID:0014667(disease_of_metabolism);DOID:0050728(glycogen_metabolism_disorder);DOID:14566(disease_of_cellular_proliferation);DOID:162(cancer);DOID:225(syndrome);DOID:2747(glycogen_storage_disease);DOID:2750(glycogen_storage_disease_IV);DOID:2978(carbohydrate_metabolic_disorder);DOID:4(disease);DOID:655(inherited_metabolic_disorder)	R-HSA-1013012(Binding of Gbeta/gamma to GIRK/Kir3 channels);R-HSA-1013020(Activation of GIRK/Kir3 Channels);R-HSA-1296046(KCNJs transport K+ from the extracellular region to cytosol)	5.26282	5.37157	4.85949	1.21157	1.2783	1.01483	4.42089	2.14434	7.81778e-21	1.02051e-17	up	yes
ENSG00000288640	ENSG00000288640		ENST00000675905;ENST00000676282	NA	NA	NA	NA	NA	novel protein	nonsense_mediated_decay	NA	NA	3.23609	3.18277	2.19268	0	0	0	28705.1	14.809	8.23344e-21	1.03638e-17	up	yes
ENSG00000005884	ITGA3	3675	ENST00000506437;ENST00000570989;ENST00000514834;ENST00000505306;ENST00000504417;ENST00000505552;ENST00000506401;ENST00000507771;ENST00000515147;ENST00000508100;ENST00000320031;ENST00000505612;ENST00000512553;ENST00000007722;ENST00000510809	GO:0001764(neuron migration);GO:0001968(fibronectin binding);GO:0002020(protease binding);GO:0005178(integrin binding);GO:0005515(protein binding);GO:0005518(collagen binding);GO:0005886(plasma membrane);GO:0005925(focal adhesion);GO:0007155(cell adhesion);GO:0007160(cell-matrix adhesion);GO:0007229(integrin-mediated signaling pathway);GO:0007266(Rho protein signal transduction);GO:0007507(heart …	04151(PI3K-Akt signaling pathway);04510(Focal adhesion);04512(ECM-receptor interaction);04640(Hematopoietic cell lineage);04810(Regulation of actin cytoskeleton);05165(Human papillomavirus infection);05200(Pathways in cancer);05222(Small cell lung cancer);05410(Hypertrophic cardiomyopathy);05412(Arrhythmogenic right ventricular cardiomyopathy);05414(Dilated cardiomyopathy);05414(Dilated cardiomyo…	NA	NA	NA	integrin subunit alpha 3 [Source:HGNC Symbol;Acc:HGNC:6139]	retained_intron;nonsense_mediated_decay;protein_coding	DOID:0050686(organ_system_cancer);DOID:0050687(cell_type_cancer);DOID:0060072(benign_neoplasm);DOID:0060084(cell_type_benign_neoplasm);DOID:10534(stomach_cancer);DOID:11054(urinary_bladder_cancer);DOID:14566(disease_of_cellular_proliferation);DOID:162(cancer);DOID:170(endocrine_gland_cancer);DOID:1749(squamous_cell_carcinoma);DOID:1793(pancreatic_cancer);DOID:1909(melanoma);DOID:2645(benign_mesot…	R-HSA-204434(BSG (basigin) binds Integrin alpha3beta1, alpha6beta1);R-HSA-216048(Integrins alpha3beta1, alpha6beta4 bind laminin-332, 511, 521, (211, 221));R-HSA-2467436(AGRN binds Integrins alphaVbeta1 (Other beta1-containing integrins));R-HSA-265429(THBS1 (Thrombospondin-1) binds Integrin alpha3beta1, alpha4beta1);R-HSA-4085083(Tumstatin binds integrin alphaVbeta 3, alpha3beta1);R-HSA-4088264(E…	26.3724	28.4306	31.9851	113.513	90.3387	92.8638	0.292495	-1.77351	1.07274e-20	1.30375e-17	down	yes
ENSG00000105516	DBP	1628,2638,3295	ENST00000594723;ENST00000222122;ENST00000601104;ENST00000599385;ENST00000593500	GO:0000785(chromatin);GO:0000977(RNA polymerase II transcription regulatory region sequence-specific DNA binding);GO:0000978(RNA polymerase II cis-regulatory region sequence-specific DNA binding);GO:0000981(DNA-binding transcription factor activity, RNA polymerase II-specific);GO:0001228(DNA-binding transcription activator activity, RNA polymerase II-specific);GO:0003677(DNA binding);GO:0003700(D…	NA	NA	NA	TF_bZIP	D-box binding PAR bZIP transcription factor [Source:HGNC Symbol;Acc:HGNC:2697]	retained_intron;protein_coding	DOID:14566(disease_of_cellular_proliferation);DOID:162(cancer);DOID:1826(epilepsy_syndrome);DOID:2234(focal_epilepsy);DOID:331(central_nervous_system_disease);DOID:3328(temporal_lobe_epilepsy);DOID:4(disease);DOID:7(disease_of_anatomical_entity);DOID:863(nervous_system_disease);DOID:936(brain_disease)	R-HSA-879762(Expression of DBP)	2.75282	2.81762	3.33078	15.1114	15.5382	21.6263	0.170274	-2.55407	1.13437e-20	1.3327e-17	down	yes
ENSG00000141376	BCAS3	54828	ENST00000390652;ENST00000408905;ENST00000587037;ENST00000585744;ENST00000585812;ENST00000588720;ENST00000588532;ENST00000586484;ENST00000585979;ENST00000586241;ENST00000591147;ENST00000587872;ENST00000407086;ENST00000593004;ENST00000591371;ENST00000587294;ENST00000592848;ENST00000586041;ENST00000589222;ENST00000588874;ENST00000587002;ENST00000592393;ENST00000590128;ENST00000588462;ENST00000588008…	GO:0000407(phagophore assembly site);GO:0000791(euchromatin);GO:0001525(angiogenesis);GO:0003682(chromatin binding);GO:0005515(protein binding);GO:0005634(nucleus);GO:0005737(cytoplasm);GO:0005856(cytoskeleton);GO:0005881(cytoplasmic microtubule);GO:0006914(autophagy);GO:0007030(Golgi organization);GO:0010595(positive regulation of endothelial cell migration);GO:0010698(acetyltransferase activato…	NA	NA	NA	NA	BCAS3 microtubule associated cell migration factor [Source:HGNC Symbol;Acc:HGNC:14347]	protein_coding;processed_transcript;retained_intron;nonsense_mediated_decay	DOID:0050686(organ_system_cancer);DOID:14566(disease_of_cellular_proliferation);DOID:1612(breast_cancer);DOID:162(cancer);DOID:4(disease);DOID:5093(thoracic_cancer)	NA	0.640044	0.8048	0.746744	2.76214	2.59353	2.17772	0.290917	-1.78132	1.58715e-20	1.80449e-17	down	yes
ENSG00000179094	PER1	5187	ENST00000579098;ENST00000317276;ENST00000579203;ENST00000578950;ENST00000583677;ENST00000585284;ENST00000579065;ENST00000578223;ENST00000578089;ENST00000585095;ENST00000581395;ENST00000577424;ENST00000584202;ENST00000581703;ENST00000354903;ENST00000577253;ENST00000582719	GO:0000122(negative regulation of transcription by RNA polymerase II);GO:0000976(transcription cis-regulatory region binding);GO:0000978(RNA polymerase II cis-regulatory region sequence-specific DNA binding);GO:0001222(transcription corepressor binding);GO:0002028(regulation of sodium ion transport);GO:0005515(protein binding);GO:0005634(nucleus);GO:0005654(nucleoplasm);GO:0005737(cytoplasm);GO:0…	04710(Circadian rhythm);04713(Circadian entrainment);04713(Circadian entrainment)	NA	NA	NA	period circadian regulator 1 [Source:HGNC Symbol;Acc:HGNC:8845]	retained_intron;protein_coding;processed_transcript;nonsense_mediated_decay	DOID:0050686(organ_system_cancer);DOID:0060037(developmental_disorder_of_mental_health);DOID:0060040(pervasive_developmental_disorder);DOID:0060041(autism_spectrum_disorder);DOID:10155(intestinal_cancer);DOID:1192(peripheral_nervous_system_neoplasm);DOID:12849(autistic_disorder);DOID:1289(neurodegenerative_disease);DOID:1307(dementia);DOID:14330(Parkinson's_disease);DOID:14566(disease_of_cellular…	R-HSA-1856948(Formation of CRY:PER:Kinase complex);R-HSA-400219(Beta-TrCP1 binds phosphorylated PER proteins);R-HSA-400256(CRY:PER heterodimer binds the BMAL1:CLOCK/NPAS2 heterodimer);R-HSA-400267(BTRC:CUL1:SKP1 (SCF-beta-TrCP1) ubiquitinylates PER proteins);R-HSA-400382(CSNK1E,CSNK1D phosphorylate CRY and PER proteins);R-HSA-549385(CRY:PER:Kinase complex translocates to the nucleus);R-HSA-549533…	22.5114	25.3801	22.8698	72.7991	74.8447	62.0261	0.337489	-1.56709	2.71793e-20	2.99355e-17	down	yes
ENSG00000196550	FAM72A	729533	ENST00000367128;ENST00000341209;ENST00000607379;ENST00000481737;ENST00000431655;ENST00000468509;ENST00000367129;ENST00000470041	GO:0005515(protein binding);GO:0005737(cytoplasm);GO:0005739(mitochondrion);GO:0005829(cytosol);GO:0043231(intracellular membrane-bounded organelle);GO:0043231(intracellular membrane-bounded organelle)	NA	NA	NA	NA	family with sequence similarity 72 member A [Source:HGNC Symbol;Acc:HGNC:24044]	protein_coding;processed_transcript	NA	NA	1.66569	1.54494	1.82286	6.45148	6.47319	4.59285	0.28734	-1.79917	2.83231e-20	3.02499e-17	down	yes
ENSG00000180573	H2AC6	8334	ENST00000314088;ENST00000602637;ENST00000377791	GO:0000786(nucleosome);GO:0003674(molecular_function);GO:0003677(DNA binding);GO:0005515(protein binding);GO:0005634(nucleus);GO:0005654(nucleoplasm);GO:0005694(chromosome);GO:0008285(negative regulation of cell population proliferation);GO:0030527(structural constituent of chromatin);GO:0046982(protein heterodimerization activity);GO:0070062(extracellular exosome);GO:0070062(extracellular exosom…	04217(Necroptosis);05034(Alcoholism);05322(Systemic lupus erythematosus);05322(Systemic lupus erythematosus)	NA	NA	NA	H2A clustered histone 6 [Source:HGNC Symbol;Acc:HGNC:4733]	nonsense_mediated_decay;protein_coding	NA	R-HSA-1214188(PRDM9 trimethylates histone H3);R-HSA-176700(Incorporation Of Extended And Processed Telomere End Into Higher Order T-Loop And Associated Protein Structure);R-HSA-181450(Incorporation Of Extended And Processed Telomere End Into Associated Protein Structure);R-HSA-212222(PRC2 recruits DNA methyltransferases);R-HSA-212252(Polycomb Repressive Complex 2 (PRC2) Is recruited to chromatin)…	6.21564	7.02138	6.65412	23.5264	23.3836	23.5333	0.282371	-1.82434	4.35046e-20	4.50977e-17	down	yes
ENSG00000162241	SLC25A45	283130	ENST00000531791;ENST00000398802;ENST00000534028;ENST00000533629;ENST00000527174;ENST00000526432;ENST00000526898;ENST00000530936;ENST00000525944;ENST00000529431	GO:0005739(mitochondrion);GO:0005743(mitochondrial inner membrane);GO:0016020(membrane);GO:0016021(integral component of membrane);GO:0022857(transmembrane transporter activity);GO:0055085(transmembrane transport);GO:0055085(transmembrane transport)	NA	NA	NA	NA	solute carrier family 25 member 45 [Source:HGNC Symbol;Acc:HGNC:27442]	retained_intron;protein_coding;nonsense_mediated_decay	NA	NA	1.0238	1.08491	1.07497	0.183929	0.130477	0.0864103	7.94301	2.98969	1.0152e-19	1.02231e-16	up	yes
ENSG00000198142	SOWAHC	65124	ENST00000356454	GO:0005515(protein binding)	NA	NA	NA	NA	sosondowah ankyrin repeat domain family member C [Source:HGNC Symbol;Acc:HGNC:26149]	protein_coding	NA	R-HSA-9013009(RHOA binds effectors at the plasma membrane);R-HSA-9013024(RHOB binds effectors at the plasma membrane);R-HSA-9693125(RHOF binds effectors at the plasma membrane)	23.2752	23.102	23.6601	6.12634	5.01497	3.30123	4.84937	2.2778	2.71283e-19	2.65593e-16	up	yes
ENSG00000102057	KCND1	3750	ENST00000218176;ENST00000376477;ENST00000419374	GO:0005216(ion channel activity);GO:0005244(voltage-gated ion channel activity);GO:0005249(voltage-gated potassium channel activity);GO:0005250(A-type (transient outward) potassium channel activity);GO:0005267(potassium channel activity);GO:0005515(protein binding);GO:0005575(cellular_component);GO:0005886(plasma membrane);GO:0006811(ion transport);GO:0006813(potassium ion transport);GO:0008076(v…	NA	NA	NA	NA	potassium voltage-gated channel subfamily D member 1 [Source:HGNC Symbol;Acc:HGNC:6237]	protein_coding	NA	R-HSA-1296127(Activation of voltage gated Potassium channels);R-HSA-5577234(KCND tetramer:KCNIP tetramer transport K+ from cytosol to extracellular region)	1.05851	1.06224	1.2992	4.89993	3.9225	3.39406	0.279946	-1.83678	3.21033e-19	3.01448e-16	down	yes
ENSG00000215784	FAM72D	728833	ENST00000400889	GO:0005515(protein binding);GO:0005737(cytoplasm);GO:0005829(cytosol);GO:0043231(intracellular membrane-bounded organelle)	NA	NA	NA	NA	family with sequence similarity 72 member D [Source:HGNC Symbol;Acc:HGNC:33593]	protein_coding	NA	NA	2.41093	2.62817	3.42875	11.3032	11.6781	8.56538	0.268423	-1.89742	3.25012e-19	3.01448e-16	down	yes
ENSG00000105708	ZNF14	7561	ENST00000344099	GO:0000977(RNA polymerase II transcription regulatory region sequence-specific DNA binding);GO:0000981(DNA-binding transcription factor activity, RNA polymerase II-specific);GO:0003677(DNA binding);GO:0005634(nucleus);GO:0006355(regulation of DNA-templated transcription);GO:0006357(regulation of transcription by RNA polymerase II);GO:0046872(metal ion binding)	05168(Herpes simplex virus 1 infection)	NA	NA	zf-C2H2	zinc finger protein 14 [Source:HGNC Symbol;Acc:HGNC:12924]	protein_coding	NA	R-HSA-975040(KRAB-ZNF / KAP Interaction)	5.67387	5.67674	5.4971	1.32427	1.48928	1.09206	4.31372	2.10893	2.11361e-18	1.91011e-15	up	yes
ENSG00000152683	SLC30A6	55676	ENST00000435660;ENST00000282587;ENST00000449777;ENST00000379343;ENST00000454324;ENST00000357055;ENST00000440718	GO:0000139(Golgi membrane);GO:0005385(zinc ion transmembrane transporter activity);GO:0005515(protein binding);GO:0005794(Golgi apparatus);GO:0006811(ion transport);GO:0006812(cation transport);GO:0006829(zinc ion transport);GO:0008324(cation transmembrane transporter activity);GO:0016020(membrane);GO:0016021(integral component of membrane);GO:0030070(insulin processing);GO:0055085(transmembrane …	NA	NA	NA	NA	solute carrier family 30 member 6 [Source:HGNC Symbol;Acc:HGNC:19305]	protein_coding;nonsense_mediated_decay	DOID:10652(Alzheimer's_disease);DOID:1289(neurodegenerative_disease);DOID:1307(dementia);DOID:150(disease_of_mental_health);DOID:1561(cognitive_disorder);DOID:331(central_nervous_system_disease);DOID:4(disease);DOID:680(tauopathy);DOID:7(disease_of_anatomical_entity);DOID:863(nervous_system_disease)	R-HSA-437139(ZnT6 transports zinc into the golgi apparatus)	7.42358	6.74803	7.33389	2.07436	2.07894	1.66166	3.6983	1.88686	2.54056e-18	2.23855e-15	up	yes
ENSG00000173702	MUC13	56667	ENST00000616727;ENST00000490147;ENST00000462728	GO:0005576(extracellular region);GO:0005615(extracellular space);GO:0005796(Golgi lumen);GO:0005829(cytosol);GO:0005886(plasma membrane);GO:0016020(membrane);GO:0016021(integral component of membrane);GO:0016324(apical plasma membrane);GO:0030277(maintenance of gastrointestinal epithelium);GO:0042803(protein homodimerization activity);GO:0071944(cell periphery);GO:0071944(cell periphery)	NA	NA	NA	NA	mucin 13, cell surface associated [Source:HGNC Symbol;Acc:HGNC:7511]	protein_coding;retained_intron	DOID:14566(disease_of_cellular_proliferation);DOID:162(cancer);DOID:4(disease)	R-HSA-1964501(Addition of galactose to Core 6 glycoprotein);R-HSA-1964505(C1GALT1 transfers Galactose to the Tn antigen forming Core 1 glycoproteins (T antigens));R-HSA-5096532(Defective GALNT12 does not transfer GalNAc to mucins);R-HSA-5096537(Defective GALNT3 does not transfer GalNAc to mucins);R-HSA-5694487(A4GNT transfers GlcNAc to core 2 mucins);R-HSA-6785524(Defective C1GALT1C1 does not bin…	0.967584	0.64124	0.901458	0.0402106	0.0582127	0.0300458	19.54	4.28836	2.75649e-18	2.36958e-15	up	yes
ENSG00000263513	FAM72C	554282	ENST00000584486;ENST00000369175	GO:0005737(cytoplasm);GO:0005829(cytosol);GO:0043231(intracellular membrane-bounded organelle);GO:0043231(intracellular membrane-bounded organelle)	NA	NA	NA	NA	family with sequence similarity 72 member C [Source:HGNC Symbol;Acc:HGNC:30602]	protein_coding	NA	NA	1.70216	2.18615	2.1663	7.42477	9.13003	6.34461	0.2644	-1.91921	3.38209e-18	2.83814e-15	down	yes
ENSG00000258839	MC1R	4157	ENST00000539976;ENST00000639847;ENST00000555147;ENST00000555427	GO:0004930(G protein-coupled receptor activity);GO:0004977(melanocortin receptor activity);GO:0004980(melanocyte-stimulating hormone receptor activity);GO:0005515(protein binding);GO:0005737(cytoplasm);GO:0005886(plasma membrane);GO:0005887(integral component of plasma membrane);GO:0007165(signal transduction);GO:0007186(G protein-coupled receptor signaling pathway);GO:0007187(G protein-coupled r…	04080(Neuroactive ligand-receptor interaction);04916(Melanogenesis);04916(Melanogenesis)	NA	NA	NA	melanocortin 1 receptor [Source:HGNC Symbol;Acc:HGNC:6929]	retained_intron;protein_coding	DOID:0050686(organ_system_cancer);DOID:0050687(cell_type_cancer);DOID:0060122(integumentary_system_cancer);DOID:14566(disease_of_cellular_proliferation);DOID:162(cancer);DOID:1909(melanoma);DOID:2513(basal_cell_carcinoma);DOID:3451(skin_carcinoma);DOID:4159(skin_cancer);DOID:4(disease)	R-HSA-379044(Liganded Gs-activating GPCR acts as a GEF for Gs);R-HSA-388596(Melanocortin receptors bind melanocortins);R-HSA-744886(The Ligand:GPCR:Gs complex dissociates);R-HSA-744887(Liganded Gs-activating GPCRs bind inactive heterotrimeric Gs)	0.66291	0.703581	0.781027	3.71559	2.5738	3.04327	0.230108	-2.11962	3.52309e-18	2.8877e-15	down	yes
ENSG00000259820	MIR30DHG		ENST00000568248	NA	NA	NA	NA	NA	MIR30D and MIR30B host gene [Source:HGNC Symbol;Acc:HGNC:56081]	lncRNA	NA	NA	3.74805	3.32466	4.28372	0.815815	0.739455	0.41451	5.76533	2.5274	4.79779e-18	3.84314e-15	up	yes
ENSG00000167972	ABCA3	21	ENST00000301732;ENST00000382381;ENST00000566200;ENST00000569062;ENST00000563623;ENST00000567910	GO:0000166(nucleotide binding);GO:0005319(lipid transporter activity);GO:0005524(ATP binding);GO:0005615(extracellular space);GO:0005764(lysosome);GO:0005765(lysosomal membrane);GO:0005768(endosome);GO:0005770(late endosome);GO:0005886(plasma membrane);GO:0006855(xenobiotic transmembrane transport);GO:0006869(lipid transport);GO:0008559(ABC-type xenobiotic transporter activity);GO:0009410(respons…	02010(ABC transporters);02010(ABC transporters)	NA	NA	NA	ATP binding cassette subfamily A member 3 [Source:HGNC Symbol;Acc:HGNC:33]	protein_coding;retained_intron	DOID:0050161(lower_respiratory_tract_disease);DOID:0050686(organ_system_cancer);DOID:0060083(immune_system_cancer);DOID:11162(respiratory_failure);DOID:1240(leukemia);DOID:12716(newborn_respiratory_distress_syndrome);DOID:14566(disease_of_cellular_proliferation);DOID:1579(respiratory_system_disease);DOID:162(cancer);DOID:225(syndrome);DOID:2531(hematologic_cancer);DOID:4(disease);DOID:552(pneumon…	R-HSA-5683672(Defective ABCA3 does not transport PC, PG from ER membrane to lamellar body);R-HSA-5683714(ABCA3 transports PC, PG from ER membrane to lamellar body);R-HSA-5688397(Defective ABCA3 does not transport PC, PG from ER membrane to lamellar body)	1.49965	1.55962	1.80509	5.8011	4.80564	4.99149	0.311853	-1.68106	1.09508e-17	8.57689e-15	down	yes
ENSG00000007968	E2F2	1870	ENST00000361729;ENST00000487237	GO:0000785(chromatin);GO:0000977(RNA polymerase II transcription regulatory region sequence-specific DNA binding);GO:0000978(RNA polymerase II cis-regulatory region sequence-specific DNA binding);GO:0000981(DNA-binding transcription factor activity, RNA polymerase II-specific);GO:0000987(cis-regulatory region sequence-specific DNA binding);GO:0001228(DNA-binding transcription activator activity, …	01522(Endocrine resistance);04110(Cell cycle);04218(Cellular senescence);04934(Cushing syndrome);05160(Hepatitis C);05161(Hepatitis B);05163(Human cytomegalovirus infection);05166(Human T-cell leukemia virus 1 infection);05167(Kaposi sarcoma-associated herpesvirus infection);05169(Epstein-Barr virus infection);05200(Pathways in cancer);05206(MicroRNAs in cancer);05212(Pancreatic cancer);05214(Gli…	NA	NA	E2F	E2F transcription factor 2 [Source:HGNC Symbol;Acc:HGNC:3114]	protein_coding;processed_transcript	DOID:14566(disease_of_cellular_proliferation);DOID:162(cancer);DOID:4(disease)	R-HSA-3209096(E2F1, E2F2, or E2F3 and SP1 bind p14ARF promoter);R-HSA-3209109(E2F1/E2F2/E2F3 and SP1 stimulate transcription of p14ARF mRNA);R-HSA-3240765(E2F1/2/3:DP1/2 binds EED gene promoter);R-HSA-3240766(E2F1/2/3:DP1/2 binds SUZ12 gene promoter);R-HSA-3240777(E2F1/2/3:DP1/2 binds EZH2 gene promoter);R-HSA-3240782(E2F1/2/3 stimulates EED transcription);R-HSA-3240783(E2F1/2/3 stimulates EZH2 t…	5.44315	6.19077	7.57609	1.65651	1.3271	1.24158	4.54654	2.18477	1.41282e-17	1.0825e-14	up	yes
ENSG00000182732	RGS6	9628	ENST00000622468;ENST00000554734;ENST00000554782;ENST00000554474;ENST00000343854;ENST00000553530;ENST00000434263;ENST00000407322;ENST00000554300;ENST00000355512;ENST00000553525;ENST00000555368;ENST00000402788	GO:0003924(GTPase activity);GO:0005096(GTPase activator activity);GO:0005515(protein binding);GO:0005634(nucleus);GO:0005654(nucleoplasm);GO:0005730(nucleolus);GO:0005737(cytoplasm);GO:0005829(cytosol);GO:0005886(plasma membrane);GO:0007186(G protein-coupled receptor signaling pathway);GO:0008277(regulation of G protein-coupled receptor signaling pathway);GO:0009968(negative regulation of signal …	NA	NA	NA	NA	regulator of G protein signaling 6 [Source:HGNC Symbol;Acc:HGNC:10002]	protein_coding;retained_intron;nonsense_mediated_decay;processed_transcript	DOID:14566(disease_of_cellular_proliferation);DOID:162(cancer);DOID:4(disease)	R-HSA-392212(G alpha (i) auto-inactivates by hydrolysing GTP to GDP);R-HSA-8850529(RGS proteins bind GNB5 and CCT/TRiC);R-HSA-8850539(Release of GNB5:RGS dimers from CCT/TRiC);R-HSA-8982012(G alpha (i):RGS dissociates to inactive G alpha (i)–i1/i2/i3);R-HSA-8982019(Active G alpha (i)–i1/i2/i3 binds RGS proteins);R-HSA-8982020(G alpha (i)–i1/i2/i3 in G (i):RGS complex is inactivated)	0.0969488	0.145554	0.0961024	0.665095	0.701507	0.697111	0.164076	-2.60757	1.73371e-17	1.3001e-14	down	yes
ENSG00000167964	RAB26	25837	ENST00000210187;ENST00000562735;ENST00000564426;ENST00000561600;ENST00000541451;ENST00000567145	GO:0000139(Golgi membrane);GO:0000166(nucleotide binding);GO:0003924(GTPase activity);GO:0005515(protein binding);GO:0005525(GTP binding);GO:0005768(endosome);GO:0005794(Golgi apparatus);GO:0015031(protein transport);GO:0016020(membrane);GO:0017157(regulation of exocytosis);GO:0019002(GMP binding);GO:0030658(transport vesicle membrane);GO:0030667(secretory granule membrane);GO:0031226(intrinsic c…	NA	NA	NA	NA	RAB26, member RAS oncogene family [Source:HGNC Symbol;Acc:HGNC:14259]	protein_coding;retained_intron	NA	R-HSA-8870466(RGGT:CHM binds RABs);R-HSA-8870469(RGGT geranylgeranylates RAB proteins)	0.634083	0.834926	0.711666	4.56103	5.18916	8.64165	0.118568	-3.07622	1.8815e-17	1.38153e-14	down	yes
ENSG00000117616	RSRP1	57035	ENST00000243189;ENST00000498238;ENST00000564413;ENST00000565733;ENST00000566599;ENST00000568701;ENST00000491378;ENST00000568254;ENST00000562018;ENST00000473314;ENST00000475766;ENST00000450820;ENST00000564223;ENST00000431849;ENST00000569495;ENST00000566395;ENST00000561867;ENST00000568399;ENST00000567741;ENST00000568996	GO:0005515(protein binding);GO:0005515(protein binding)	NA	NA	NA	NA	arginine and serine rich protein 1 [Source:HGNC Symbol;Acc:HGNC:25234]	protein_coding;retained_intron;processed_transcript;nonsense_mediated_decay	NA	NA	3.45374	3.81225	4.45615	14.121	14.0081	9.27769	0.313369	-1.67407	2.2839e-17	1.64278e-14	down	yes
ENSG00000196922	ZNF252P	286101	ENST00000426361;ENST00000534037;ENST00000427606;ENST00000528392;ENST00000690545;ENST00000529315;ENST00000690265;ENST00000592792;ENST00000528327;ENST00000702070;ENST00000701338;ENST00000689624;ENST00000700810	NA	NA	NA	NA	NA	zinc finger protein 252, pseudogene [Source:HGNC Symbol;Acc:HGNC:13046]	processed_transcript;transcribed_unprocessed_pseudogene	NA	NA	2.15082	2.23233	2.26293	0.65776	0.614553	0.478221	3.7966	1.92471	3.04089e-17	2.14352e-14	up	yes
ENSG00000248323	LUCAT1	100505994	ENST00000649654;ENST00000649539;ENST00000648310;ENST00000648923;ENST00000650273;ENST00000650003;ENST00000649447;ENST00000650008;ENST00000648457;ENST00000648075;ENST00000650529;ENST00000648031;ENST00000648811;ENST00000650381;ENST00000647761;ENST00000649976;ENST00000513626;ENST00000649467;ENST00000649969;ENST00000650017;ENST00000648015;ENST00000649968;ENST00000607854;ENST00000670581;ENST00000648905…	NA	NA	NA	NA	NA	lung cancer associated transcript 1 [Source:HGNC Symbol;Acc:HGNC:48498]	lncRNA	NA	NA	3.51214	2.80377	3.71201	0.583641	0.678049	0.301293	6.41589	2.68165	3.11548e-17	2.15304e-14	up	yes
ENSG00000108417	KRT37	8688	ENST00000225550	GO:0005198(structural molecule activity);GO:0005515(protein binding);GO:0005829(cytosol);GO:0005856(cytoskeleton);GO:0005882(intermediate filament);GO:0030855(epithelial cell differentiation);GO:0045109(intermediate filament organization);GO:0070062(extracellular exosome)	04915(Estrogen signaling pathway);05150(Staphylococcus aureus infection)	NA	NA	NA	keratin 37 [Source:HGNC Symbol;Acc:HGNC:6455]	protein_coding	NA	R-HSA-6805546(Keratin type I binds keratin type II);R-HSA-6805573(Keratin type I/type II heterodimers form tetramers);R-HSA-6806610(Keratin filament formation);R-HSA-6806613(Keratin tetramers bind to form unit length filaments);R-HSA-6806629(Formation of tonofilament bundles);R-HSA-6809393(Keratin filaments bind cell-cell adhesion complexes);R-HSA-6809663(Formation of hair keratin fibres);R-HSA-6…	2.23947	2.59409	1.55587	0.193051	0.157932	0.119396	13.5836	3.76379	3.20855e-17	2.17472e-14	up	yes
ENSG00000278266	ENSG00000278266		ENST00000617117	NA	NA	NA	NA	NA	novel transcript	lncRNA	NA	NA	4.01517	4.29392	4.39588	0.844759	0.631158	0.788912	5.60968	2.48792	4.1718e-17	2.77425e-14	up	yes
ENSG00000137103	TMEM8B	51754	ENST00000643932;ENST00000377988;ENST00000377996;ENST00000439587;ENST00000464519;ENST00000490199;ENST00000377991;ENST00000473947;ENST00000650015	GO:0005515(protein binding);GO:0005634(nucleus);GO:0005737(cytoplasm);GO:0005739(mitochondrion);GO:0005783(endoplasmic reticulum);GO:0005886(plasma membrane);GO:0007155(cell adhesion);GO:0007160(cell-matrix adhesion);GO:0007346(regulation of mitotic cell cycle);GO:0009986(cell surface);GO:0016020(membrane);GO:0016021(integral component of membrane);GO:0040008(regulation of growth);GO:0040008(regu…	NA	NA	NA	NA	transmembrane protein 8B [Source:HGNC Symbol;Acc:HGNC:21427]	protein_coding;processed_transcript	DOID:14566(disease_of_cellular_proliferation);DOID:162(cancer);DOID:4(disease)	NA	0.409784	0.424461	0.515499	1.42965	1.52639	1.4022	0.309699	-1.69106	4.61254e-17	3.01054e-14	down	yes
ENSG00000083099	LYRM2	57226	ENST00000523377;ENST00000517396;ENST00000520318;ENST00000521961;ENST00000524153;ENST00000523075;ENST00000412237;ENST00000523793;ENST00000520441;ENST00000520897	GO:0005515(protein binding);GO:0005515(protein binding)	NA	NA	NA	NA	LYR motif containing 2 [Source:HGNC Symbol;Acc:HGNC:25229]	protein_coding;processed_transcript;nonsense_mediated_decay	NA	NA	2.99161	3.15299	3.4662	0.877609	0.904915	0.787569	3.73948	1.90284	4.96981e-17	3.18475e-14	up	yes
ENSG00000073605	GSDMB	55876	ENST00000394175;ENST00000524039;ENST00000479136;ENST00000394179;ENST00000477054;ENST00000523371;ENST00000360317;ENST00000464556;ENST00000486560;ENST00000519429;ENST00000522564;ENST00000468820;ENST00000520542;ENST00000418519;ENST00000309481	GO:0001786(phosphatidylserine binding);GO:0003674(molecular_function);GO:0005546(phosphatidylinositol-4,5-bisphosphate binding);GO:0005575(cellular_component);GO:0005737(cytoplasm);GO:0005886(plasma membrane);GO:0012501(programmed cell death);GO:0016020(membrane);GO:0016021(integral component of membrane);GO:0019835(cytolysis);GO:0042742(defense response to bacterium);GO:0070269(pyroptosis);GO:00…	NA	NA	NA	NA	gasdermin B [Source:HGNC Symbol;Acc:HGNC:23690]	protein_coding;nonsense_mediated_decay;retained_intron	NA	NA	4.30084	4.15711	4.72744	12.1398	12.252	9.70323	0.386725	-1.37062	5.41758e-17	3.40969e-14	down	yes
ENSG00000205420	KRT6A	3853	ENST00000330722;ENST00000549754;ENST00000549600;ENST00000548735;ENST00000549898	GO:0001899(negative regulation of cytolysis by symbiont of host cells);GO:0002009(morphogenesis of an epithelium);GO:0005200(structural constituent of cytoskeleton);GO:0005515(protein binding);GO:0005634(nucleus);GO:0005829(cytosol);GO:0005882(intermediate filament);GO:0008284(positive regulation of cell population proliferation);GO:0016020(membrane);GO:0030154(cell differentiation);GO:0030280(st…	NA	NA	NA	NA	keratin 6A [Source:HGNC Symbol;Acc:HGNC:6443]	protein_coding;retained_intron	DOID:14566(disease_of_cellular_proliferation);DOID:161(keratosis);DOID:162(cancer);DOID:16(integumentary_system_disease);DOID:3390(palmoplantar_keratosis);DOID:37(skin_disease);DOID:4(disease);DOID:7(disease_of_anatomical_entity)	R-HSA-6805546(Keratin type I binds keratin type II);R-HSA-6805573(Keratin type I/type II heterodimers form tetramers);R-HSA-6806610(Keratin filament formation);R-HSA-6806613(Keratin tetramers bind to form unit length filaments);R-HSA-6806629(Formation of tonofilament bundles);R-HSA-6809393(Keratin filaments bind cell-cell adhesion complexes);R-HSA-6809663(Formation of hair keratin fibres);R-HSA-6…	2.17084	2.49759	2.45489	0.132857	0.129123	0.0111914	26.0765	4.70468	6.6493e-17	4.11148e-14	up	yes
ENSG00000054277	OPN3	23596	ENST00000366554;ENST00000469376;ENST00000463155;ENST00000635737;ENST00000462265;ENST00000490673	GO:0001750(photoreceptor outer segment);GO:0004930(G protein-coupled receptor activity);GO:0005502(11-cis retinal binding);GO:0005503(all-trans retinal binding);GO:0005515(protein binding);GO:0005737(cytoplasm);GO:0005886(plasma membrane);GO:0005887(integral component of plasma membrane);GO:0007165(signal transduction);GO:0007186(G protein-coupled receptor signaling pathway);GO:0007602(phototrans…	NA	NA	NA	NA	opsin 3 [Source:HGNC Symbol;Acc:HGNC:14007]	protein_coding;nonsense_mediated_decay;processed_transcript	DOID:0060072(benign_neoplasm);DOID:0060084(cell_type_benign_neoplasm);DOID:127(leiomyoma);DOID:14566(disease_of_cellular_proliferation);DOID:4(disease);DOID:5138(leiomyomatosis)	R-HSA-419841(Light stimulates opsin receptors);R-HSA-420883(Opsins act as GEFs for G alpha-t);R-HSA-8982637(Opsins binds G alpha-t);R-HSA-8982640(G-alpha(t):G-beta-gamma:Opsins complex dissociates to active G-alpha(t))	0.423129	0.39574	0.439334	1.87655	1.6311	1.62633	0.245074	-2.02871	8.96431e-17	5.44737e-14	down	yes
ENSG00000141556	TBCD	6904	ENST00000684349;ENST00000683041;ENST00000682479;ENST00000574886;ENST00000684408;ENST00000683883;ENST00000539345;ENST00000572389;ENST00000576677;ENST00000355528;ENST00000576432;ENST00000682934;ENST00000576603;ENST00000681983;ENST00000571796;ENST00000570679;ENST00000576691;ENST00000574818;ENST00000573364;ENST00000682099;ENST00000572794;ENST00000684544;ENST00000683584;ENST00000684776;ENST00000684000…	GO:0000226(microtubule cytoskeleton organization);GO:0000278(mitotic cell cycle);GO:0005096(GTPase activator activity);GO:0005515(protein binding);GO:0005737(cytoplasm);GO:0005813(centrosome);GO:0005815(microtubule organizing center);GO:0005856(cytoskeleton);GO:0005874(microtubule);GO:0005886(plasma membrane);GO:0005912(adherens junction);GO:0005923(bicellular tight junction);GO:0006457(protein f…	NA	NA	NA	NA	tubulin folding cofactor D [Source:HGNC Symbol;Acc:HGNC:11581]	protein_coding;nonsense_mediated_decay;retained_intron;processed_transcript	NA	R-HSA-389955(Beta-tubulin:GTP: Cofactor A+ Cofactor D -> Beta-tubulin:GTP:Cofactor D + Cofactor A);R-HSA-389964(Beta-tubulin:GTP:Cofactor D:alpha-tubulin:GTP:Cofactor E+ Cofactor C-> Beta-tubulin:GTP:Cofactor D:alpha-tubulin:GTP:Cofactor E:Cofactor C);R-HSA-389969(Beta-tubulin:GTP + Cofactor D -> Beta-tubulin:GTP: Cofactor D);R-HSA-389974(Beta-tubulin:GTP:Cofactor D:alpha-tubulin:GTP:Cofactor E:C…	1.44731	1.62527	1.82551	6.14507	5.94598	7.67757	0.247771	-2.01292	2.14477e-16	1.28123e-13	down	yes
ENSG00000106689	LHX2	9355	ENST00000373615;ENST00000446480;ENST00000488674	GO:0000785(chromatin);GO:0000977(RNA polymerase II transcription regulatory region sequence-specific DNA binding);GO:0000978(RNA polymerase II cis-regulatory region sequence-specific DNA binding);GO:0000981(DNA-binding transcription factor activity, RNA polymerase II-specific);GO:0001228(DNA-binding transcription activator activity, RNA polymerase II-specific);GO:0001843(neural tube closure);GO:0…	NA	NA	NA	Homeobox	LIM homeobox 2 [Source:HGNC Symbol;Acc:HGNC:6594]	protein_coding	NA	R-HSA-9010523(ROBO2 gene transcription is stimulated by HOXA2 and inhibited by LHX2);R-HSA-9011074(LHX2 binds to ROBO1 gene locus);R-HSA-9011077(LHX2 binds to ROBO2 gene locus);R-HSA-9011083(ROBO1 gene expression is inhibited by LHX2);R-HSA-9011143(ROBO3.1 expression is stimulated by LHX2,(LHX9));R-HSA-9011145(LHX2,(LHX9) binds the ROBO3 gene promoter);R-HSA-9752950(Expression of Olfactory Recept…	5.25442	6.30387	5.44212	1.43455	1.07755	1.04069	4.78509	2.25855	2.42928e-16	1.427e-13	up	yes
ENSG00000135766	EGLN1	54583	ENST00000366641;ENST00000667629;ENST00000663780;ENST00000658954;ENST00000654803;ENST00000476717;ENST00000670301	GO:0001666(response to hypoxia);GO:0005506(iron ion binding);GO:0005515(protein binding);GO:0005634(nucleus);GO:0005737(cytoplasm);GO:0005829(cytosol);GO:0006879(cellular iron ion homeostasis);GO:0008198(ferrous iron binding);GO:0014069(postsynaptic density);GO:0016491(oxidoreductase activity);GO:0016705(oxidoreductase activity, acting on paired donors, with incorporation or reduction of molecula…	04066(HIF-1 signaling pathway);05200(Pathways in cancer);05211(Renal cell carcinoma);05211(Renal cell carcinoma)	K09592	EC:1.14.11.29	NA	egl-9 family hypoxia inducible factor 1 [Source:HGNC Symbol;Acc:HGNC:1232]	protein_coding;retained_intron;nonsense_mediated_decay;processed_transcript	DOID:0050177(monogenic_disease);DOID:0050686(organ_system_cancer);DOID:0050687(cell_type_cancer);DOID:0050736(autosomal_dominant_disease);DOID:0050739(autosomal_genetic_disease);DOID:1287(cardiovascular_system_disease);DOID:14566(disease_of_cellular_proliferation);DOID:1612(breast_cancer);DOID:162(cancer);DOID:1749(squamous_cell_carcinoma);DOID:178(vascular_disease);DOID:1909(melanoma);DOID:2914(…	R-HSA-1234159(Proteasome proteolyzes ub-HIF-alpha);R-HSA-1234163(Cytosolic VBC complex ubiquitinylates hydroxyprolyl-HIF-alpha );R-HSA-1234173(Cytosolic PHD2,3 hydroxylates proline residues on HIF3A);R-HSA-1234177(Cytosolic PHD2,3 hydroxylates proline residues on HIF1A);R-HSA-1234179(Cytosolic PHD2,3 hydroxylates proline residues on EPAS1 (HIF2A));R-HSA-1234183(Cytosolic VHL:EloB,C:CUL2:RBX1 bind…	45.4467	43.4466	41.3953	12.9126	11.5818	7.42717	4.08153	2.02911	2.65773e-16	1.5356e-13	up	yes
ENSG00000204839	MROH6	642475	ENST00000533210;ENST00000398882;ENST00000533679;ENST00000533083;ENST00000529971;ENST00000533582;ENST00000524906;ENST00000533120;ENST00000534459;ENST00000532862;ENST00000532704	GO:0005737(cytoplasm);GO:0005737(cytoplasm)	NA	NA	NA	NA	maestro heat like repeat family member 6 [Source:HGNC Symbol;Acc:HGNC:27814]	retained_intron;protein_coding;processed_transcript	NA	NA	2.19089	2.45538	2.87209	9.35235	7.67395	8.60916	0.29328	-1.76965	3.16584e-16	1.79968e-13	down	yes
ENSG00000265399	ENSG00000265399		ENST00000580139	NA	NA	NA	NA	NA	novel transcript, antisense to MYOM1	lncRNA	NA	NA	1.38722	1.46956	1.7222	0	0	0.01893	241.89	7.91821	5.27053e-16	2.94857e-13	up	yes
ENSG00000149582	TMEM25	84866	ENST00000354284;ENST00000524725;ENST00000533627;ENST00000524522;ENST00000313236;ENST00000525298;ENST00000411589;ENST00000525118;ENST00000359862;ENST00000442938;ENST00000354064;ENST00000533102;ENST00000529001;ENST00000534181;ENST00000532762;ENST00000526853;ENST00000533137;ENST00000533587;ENST00000531494;ENST00000526941;ENST00000527267;ENST00000527785	GO:0005515(protein binding);GO:0005576(extracellular region);GO:0005764(lysosome);GO:0005768(endosome);GO:0005770(late endosome);GO:0005886(plasma membrane);GO:0016020(membrane);GO:0016021(integral component of membrane);GO:0031647(regulation of protein stability);GO:0090394(negative regulation of excitatory postsynaptic potential);GO:0090394(negative regulation of excitatory postsynaptic potenti…	NA	NA	NA	NA	transmembrane protein 25 [Source:HGNC Symbol;Acc:HGNC:25890]	protein_coding;retained_intron;nonsense_mediated_decay;processed_transcript	NA	NA	1.82007	1.82915	1.98715	5.26289	5.26221	4.20193	0.382723	-1.38563	7.46988e-16	4.11369e-13	down	yes
ENSG00000168010	ATG16L2	89849	ENST00000536995;ENST00000544490;ENST00000541367;ENST00000535830;ENST00000321297;ENST00000537837;ENST00000540567;ENST00000538842;ENST00000540222;ENST00000541999;ENST00000439504;ENST00000542481;ENST00000534905;ENST00000435507;ENST00000451353;ENST00000545248;ENST00000541554;ENST00000537212	GO:0000045(autophagosome assembly);GO:0000421(autophagosome membrane);GO:0005515(protein binding);GO:0005654(nucleoplasm);GO:0005737(cytoplasm);GO:0005829(cytosol);GO:0006497(protein lipidation);GO:0015031(protein transport);GO:0034045(phagophore assembly site membrane);GO:0034274(Atg12-Atg5-Atg16 complex);GO:0039689(negative stranded viral RNA replication);GO:0039689(negative stranded viral RNA …	04140(Autophagy - animal);04140(Autophagy - animal)	NA	NA	NA	autophagy related 16 like 2 [Source:HGNC Symbol;Acc:HGNC:25464]	retained_intron;nonsense_mediated_decay;protein_coding;processed_transcript	NA	NA	1.16423	1.21049	1.2297	4.02018	3.25092	2.92748	0.353424	-1.50053	1.0521e-15	5.70483e-13	down	yes
ENSG00000184292	TACSTD2	4070	ENST00000371225	GO:0005515(protein binding);GO:0005615(extracellular space);GO:0005634(nucleus);GO:0005829(cytosol);GO:0005886(plasma membrane);GO:0007601(visual perception);GO:0009925(basal plasma membrane);GO:0010633(negative regulation of epithelial cell migration);GO:0016020(membrane);GO:0016021(integral component of membrane);GO:0016328(lateral plasma membrane);GO:0050678(regulation of epithelial cell proli…	NA	NA	NA	NA	tumor associated calcium signal transducer 2 [Source:HGNC Symbol;Acc:HGNC:11530]	protein_coding	DOID:0050155(sensory_system_disease);DOID:0050615(respiratory_system_cancer);DOID:0050686(organ_system_cancer);DOID:0050687(cell_type_cancer);DOID:10124(corneal_disease);DOID:10155(intestinal_cancer);DOID:120(female_reproductive_organ_cancer);DOID:1324(lung_cancer);DOID:14566(disease_of_cellular_proliferation);DOID:1492(eye_and_adnexa_disease);DOID:162(cancer);DOID:1749(squamous_cell_carcinoma);D…	NA	4.28811	4.16035	4.7172	18.0695	14.4692	19.8966	0.251084	-1.99376	1.13072e-15	6.03819e-13	down	yes
ENSG00000147872	PLIN2	123	ENST00000472715;ENST00000475923;ENST00000276914;ENST00000380465;ENST00000380464;ENST00000464326;ENST00000494753;ENST00000434144	GO:0005515(protein binding);GO:0005576(extracellular region);GO:0005634(nucleus);GO:0005737(cytoplasm);GO:0005783(endoplasmic reticulum);GO:0005811(lipid droplet);GO:0005829(cytosol);GO:0005886(plasma membrane);GO:0009410(response to xenobiotic stimulus);GO:0010890(positive regulation of sequestering of triglyceride);GO:0014070(response to organic cyclic compound);GO:0015909(long-chain fatty acid…	03320(PPAR signaling pathway);03320(PPAR signaling pathway)	NA	NA	NA	perilipin 2 [Source:HGNC Symbol;Acc:HGNC:248]	processed_transcript;protein_coding	DOID:0014667(disease_of_metabolism);DOID:0050155(sensory_system_disease);DOID:0050686(organ_system_cancer);DOID:0050828(artery_disease);DOID:10584(retinitis_pigmentosa);DOID:120(female_reproductive_organ_cancer);DOID:1287(cardiovascular_system_disease);DOID:14566(disease_of_cellular_proliferation);DOID:1492(eye_and_adnexa_disease);DOID:162(cancer);DOID:178(vascular_disease);DOID:1936(atherosclero…	R-HSA-1989770(Expression of PLIN2);R-HSA-9613352(PLINs bind HSPA8);R-HSA-9613513(PLINs:HSPA8 binds PRKAA2);R-HSA-9613530(PRKAA2 phosphorylates PLINs);R-HSA-9613565(PRKAA2 dissociate from p-PLINs:HSPA8);R-HSA-9613666(p-PLINs translocate from lipid droplet surface to cytosol);R-HSA-9615721(HSPA8 binds substrate);R-HSA-9620197(HSPA8:Substrate binds LAMP2a);R-HSA-9622831(Substrate:LAMP2a binds HSP90)…	12.0628	11.541	11.4001	3.1794	2.73716	2.99391	3.9284	1.97394	1.40699e-15	7.40139e-13	up	yes
ENSG00000134057	CCNB1	891	ENST00000513102;ENST00000256442;ENST00000505500;ENST00000503507;ENST00000507798;ENST00000506572;ENST00000508407	GO:0000079(regulation of cyclin-dependent protein serine/threonine kinase activity);GO:0000086(G2/M transition of mitotic cell cycle);GO:0000307(cyclin-dependent protein kinase holoenzyme complex);GO:0000922(spindle pole);GO:0000940(outer kinetochore);GO:0001701(in utero embryonic development);GO:0005113(patched binding);GO:0005515(protein binding);GO:0005634(nucleus);GO:0005654(nucleoplasm);GO:0…	04068(FoxO signaling pathway);04110(Cell cycle);04114(Oocyte meiosis);04115(p53 signaling pathway);04218(Cellular senescence);04914(Progesterone-mediated oocyte maturation);05170(Human immunodeficiency virus 1 infection);05170(Human immunodeficiency virus 1 infection)	NA	NA	NA	cyclin B1 [Source:HGNC Symbol;Acc:HGNC:1579]	retained_intron;protein_coding;nonsense_mediated_decay	DOID:0050615(respiratory_system_cancer);DOID:0050686(organ_system_cancer);DOID:0050687(cell_type_cancer);DOID:0060083(immune_system_cancer);DOID:10283(prostate_cancer);DOID:1107(esophageal_carcinoma);DOID:1240(leukemia);DOID:1324(lung_cancer);DOID:14566(disease_of_cellular_proliferation);DOID:1612(breast_cancer);DOID:162(cancer);DOID:170(endocrine_gland_cancer);DOID:171(neuroectodermal_tumor);DOI…	R-HSA-113638(Association of Cyclin B/Cdk1 with replicative origin inhibits pre-RC formation);R-HSA-170044(Translocation of Cyclin B1:phospho-Cdc2 complexes to the nucleus);R-HSA-170055(Myt-1 mediated phosphorylation of Cyclin B:Cdc2 complexes);R-HSA-170057(Formation of Cyclin B:Cdc2 complexes);R-HSA-170070(Wee1-mediated phosphorylation of Cyclin B1:phospho-Cdc2 complexes);R-HSA-170072(Translocati…	19.0435	19.5248	22.2949	61.8116	61.9078	69.5658	0.314888	-1.66709	2.21701e-15	1.14909e-12	down	yes
ENSG00000088340	FER1L4	80307	ENST00000616283;ENST00000611673;ENST00000674470;ENST00000651414;ENST00000412452;ENST00000621044;ENST00000434843;ENST00000674314;ENST00000616711;ENST00000613061;ENST00000615531;ENST00000452272;ENST00000674241;ENST00000325076;ENST00000674340;ENST00000430275;ENST00000426117;ENST00000440443	NA	NA	NA	NA	NA	fer-1 like family member 4 (pseudogene) [Source:HGNC Symbol;Acc:HGNC:15801]	retained_intron;processed_transcript;transcribed_unitary_pseudogene	NA	NA	1.50206	1.82877	1.98519	5.45473	5.00818	4.36411	0.358536	-1.47981	2.55602e-15	1.30561e-12	down	yes
ENSG00000114268	PFKFB4	5210	ENST00000232375;ENST00000468162;ENST00000490115;ENST00000416568;ENST00000471890;ENST00000478516;ENST00000490404;ENST00000383734;ENST00000422701;ENST00000496767;ENST00000417753;ENST00000445633;ENST00000412035;ENST00000467176	GO:0000166(nucleotide binding);GO:0003824(catalytic activity);GO:0003873(6-phosphofructo-2-kinase activity);GO:0004331(fructose-2,6-bisphosphate 2-phosphatase activity);GO:0005515(protein binding);GO:0005524(ATP binding);GO:0005829(cytosol);GO:0006000(fructose metabolic process);GO:0006003(fructose 2,6-bisphosphate metabolic process);GO:0008152(metabolic process);GO:0016301(kinase activity);GO:00…	00051(Fructose and mannose metabolism);04152(AMPK signaling pathway);04152(AMPK signaling pathway)	K19030	EC:2.7.1.105;EC:3.1.3.46	NA	6-phosphofructo-2-kinase/fructose-2,6-biphosphatase 4 [Source:HGNC Symbol;Acc:HGNC:8875]	protein_coding;processed_transcript;retained_intron;nonsense_mediated_decay	DOID:14566(disease_of_cellular_proliferation);DOID:162(cancer);DOID:4(disease)	R-HSA-71802(D-fructose 6-phosphate + ATP => D-fructose 2,6-bisphosphate + ADP)	12.5631	12.9923	11.2102	3.71053	3.63588	3.2054	3.48429	1.80086	3.13455e-15	1.57825e-12	up	yes
ENSG00000273329	ENSG00000273329		ENST00000608694	NA	NA	NA	NA	NA	novel transcript	lncRNA	NA	NA	0.453845	0.417456	0.426521	0.050716	0.054492	0.048042	8.46866	3.08213	3.23345e-15	1.60511e-12	up	yes
ENSG00000204410	MSH5	4439	ENST00000395853;ENST00000494646;ENST00000650702;ENST00000375740;ENST00000494458;ENST00000429846;ENST00000375703;ENST00000497269;ENST00000423982;ENST00000450148;ENST00000468136;ENST00000375750;ENST00000375755;ENST00000468602;ENST00000482280;ENST00000467319;ENST00000484309;ENST00000463094;ENST00000463144	GO:0000166(nucleotide binding);GO:0003677(DNA binding);GO:0003690(double-stranded DNA binding);GO:0005515(protein binding);GO:0005524(ATP binding);GO:0005634(nucleus);GO:0006281(DNA repair);GO:0006298(mismatch repair);GO:0006974(cellular response to DNA damage stimulus);GO:0030983(mismatched DNA binding);GO:0051026(chiasma assembly);GO:0051321(meiotic cell cycle);GO:0140664(ATP-dependent DNA dama…	NA	NA	NA	NA	mutS homolog 5 [Source:HGNC Symbol;Acc:HGNC:7328]	processed_transcript;retained_intron;protein_coding;nonsense_mediated_decay	NA	R-HSA-912429(Resolution of meiotic holliday junction);R-HSA-912496(Formation of meiotic holliday junction)	1.51138	2.02774	1.89764	6.0432	6.02565	4.38341	0.330456	-1.59747	3.41965e-15	1.67397e-12	down	yes
ENSG00000155792	DEPTOR	64798	ENST00000286234;ENST00000523492;ENST00000518057	GO:0005515(protein binding);GO:0006469(negative regulation of protein kinase activity);GO:0032007(negative regulation of TOR signaling);GO:0035556(intracellular signal transduction);GO:0045792(negative regulation of cell size);GO:1903940(negative regulation of TORC2 signaling);GO:1904262(negative regulation of TORC1 signaling);GO:2001236(regulation of extrinsic apoptotic signaling pathway);GO:200…	04140(Autophagy - animal);04150(mTOR signaling pathway);04150(mTOR signaling pathway)	NA	NA	NA	DEP domain containing MTOR interacting protein [Source:HGNC Symbol;Acc:HGNC:22953]	protein_coding;processed_transcript	NA	NA	0.678154	0.635089	0.541339	2.55654	2.81731	2.01037	0.251155	-1.99335	3.6519e-15	1.75402e-12	down	yes
ENSG00000196584	XRCC2	7516	ENST00000359321;ENST00000698506;ENST00000698507;ENST00000495707	GO:0000278(mitotic cell cycle);GO:0000400(four-way junction DNA binding);GO:0000724(double-strand break repair via homologous recombination);GO:0001701(in utero embryonic development);GO:0001756(somitogenesis);GO:0003677(DNA binding);GO:0005515(protein binding);GO:0005524(ATP binding);GO:0005634(nucleus);GO:0005654(nucleoplasm);GO:0005657(replication fork);GO:0005737(cytoplasm);GO:0005813(centros…	03440(Homologous recombination);03440(Homologous recombination)	NA	NA	NA	X-ray repair cross complementing 2 [Source:HGNC Symbol;Acc:HGNC:12829]	protein_coding;retained_intron;processed_transcript	DOID:0050686(organ_system_cancer);DOID:0050687(cell_type_cancer);DOID:0060072(benign_neoplasm);DOID:0060084(cell_type_benign_neoplasm);DOID:120(female_reproductive_organ_cancer);DOID:14566(disease_of_cellular_proliferation);DOID:162(cancer);DOID:170(endocrine_gland_cancer);DOID:1749(squamous_cell_carcinoma);DOID:1793(pancreatic_cancer);DOID:193(reproductive_organ_cancer);DOID:2151(malignant_ovari…	R-HSA-5685318(BCDX2 complex formation);R-HSA-5685341(BCDX2 complex stabilizes RAD51 filament);R-HSA-5685838(CX3 complex binds D-loop structures);R-HSA-5686410(BLM mediates dissolution of double Holliday junction);R-HSA-5686440(MUS81:EME1,EME2 cleaves D-loop);R-HSA-5686469(Resolution of D-loops cleaved by MUS81:EME1 or MUS81:EME2);R-HSA-5686483(Resolution of Holliday junctions cleaved by GEN1 or S…	2.64404	2.27303	3.27407	0.44735	0.426774	0.1634	7.89489	2.98092	3.68273e-15	1.75402e-12	up	yes
ENSG00000187535	IFT140	9742	ENST00000565298;ENST00000426508;ENST00000561954;ENST00000397417;ENST00000439987;ENST00000566052;ENST00000568837;ENST00000566818;ENST00000569646;ENST00000569812	GO:0003674(molecular_function);GO:0005515(protein binding);GO:0005737(cytoplasm);GO:0005813(centrosome);GO:0005814(centriole);GO:0005815(microtubule organizing center);GO:0005856(cytoskeleton);GO:0005929(cilium);GO:0005930(axoneme);GO:0007368(determination of left/right symmetry);GO:0007507(heart development);GO:0008589(regulation of smoothened signaling pathway);GO:0021532(neural tube patterning…	NA	NA	NA	NA	intraflagellar transport 140 [Source:HGNC Symbol;Acc:HGNC:29077]	retained_intron;protein_coding;nonsense_mediated_decay;processed_transcript	NA	R-HSA-5610725(TULP3 is required for GPR161 localization in the cilium);R-HSA-5610726(The IFT-A complex recruits TULP3);R-HSA-5610727(GPR161 promotes cAMP production in a G alpha(s)-dependent manner);R-HSA-5617829(Assembly of IFT A complex);R-HSA-5624949(Assembly of the anterograde IFT train);R-HSA-5624952(Assembly of the retrograde IFT train);R-HSA-5625416(Anterograde IFT);R-HSA-5625421(The anter…	1.79799	1.75664	1.44952	5.73565	5.0137	5.11566	0.315421	-1.66465	3.84395e-15	1.8064e-12	down	yes
ENSG00000186352	ANKRD37	353322	ENST00000511393;ENST00000507753;ENST00000335174;ENST00000506424;ENST00000507479;ENST00000511311	GO:0001673(male germ cell nucleus);GO:0005515(protein binding);GO:0005634(nucleus);GO:0005654(nucleoplasm);GO:0005737(cytoplasm);GO:0005739(mitochondrion);GO:0005829(cytosol);GO:0005829(cytosol)	NA	NA	NA	NA	ankyrin repeat domain 37 [Source:HGNC Symbol;Acc:HGNC:29593]	retained_intron;protein_coding;processed_transcript	NA	NA	51.0745	47.3391	45.047	11.8215	9.53177	11.5766	4.35656	2.12319	4.02371e-15	1.866e-12	up	yes
ENSG00000240230	COX19	90639	ENST00000344111;ENST00000457254;ENST00000466146;ENST00000466853	GO:0005515(protein binding);GO:0005737(cytoplasm);GO:0005739(mitochondrion);GO:0005758(mitochondrial intermembrane space);GO:0005829(cytosol);GO:0006878(cellular copper ion homeostasis);GO:0033617(mitochondrial cytochrome c oxidase assembly);GO:0033617(mitochondrial cytochrome c oxidase assembly)	04714(Thermogenesis);04714(Thermogenesis)	NA	NA	NA	cytochrome c oxidase assembly factor COX19 [Source:HGNC Symbol;Acc:HGNC:28074]	protein_coding;nonsense_mediated_decay;retained_intron	NA	R-HSA-1307802(MIA40:ERV1 (CHCHD4:GFER) oxidizes cysteine residues to cystine disulfide bonds);R-HSA-163214(Electron transfer from reduced cytochrome c to molecular oxygen)	3.70217	3.25875	3.07222	0.793532	0.596207	0.710341	4.7775	2.25626	4.08458e-15	1.86962e-12	up	yes
ENSG00000188321	ZNF559	84527	ENST00000592896;ENST00000603380;ENST00000592504;ENST00000592298;ENST00000586255;ENST00000591652;ENST00000587557;ENST00000585377;ENST00000605750;ENST00000317221;ENST00000585352;ENST00000588124;ENST00000393883;ENST00000589208	GO:0000122(negative regulation of transcription by RNA polymerase II);GO:0000977(RNA polymerase II transcription regulatory region sequence-specific DNA binding);GO:0000981(DNA-binding transcription factor activity, RNA polymerase II-specific);GO:0001227(DNA-binding transcription repressor activity, RNA polymerase II-specific);GO:0003677(DNA binding);GO:0005515(protein binding);GO:0005634(nucleus…	05168(Herpes simplex virus 1 infection);05168(Herpes simplex virus 1 infection)	NA	NA	zf-C2H2	zinc finger protein 559 [Source:HGNC Symbol;Acc:HGNC:28197]	protein_coding	NA	R-HSA-975040(KRAB-ZNF / KAP Interaction)	3.34575	2.95573	3.00791	0.75213	0.877407	0.506062	4.35915	2.12405	4.25434e-15	1.92236e-12	up	yes
ENSG00000222009	BTBD19	149478	ENST00000450269;ENST00000495433;ENST00000464114;ENST00000489976;ENST00000475105;ENST00000482715;ENST00000439563	GO:0005515(protein binding);GO:0005515(protein binding)	NA	NA	NA	NA	BTB domain containing 19 [Source:HGNC Symbol;Acc:HGNC:27145]	protein_coding;retained_intron;processed_transcript;nonsense_mediated_decay	NA	NA	0.952169	0.903138	1.2475	11.0258	10.1549	3.27963	0.126851	-2.97879	4.9348e-15	2.20161e-12	down	yes
ENSG00000023909	GCLM	2730	ENST00000370238;ENST00000615724;ENST00000462183	GO:0004357(glutamate-cysteine ligase activity);GO:0005515(protein binding);GO:0005829(cytosol);GO:0006534(cysteine metabolic process);GO:0006536(glutamate metabolic process);GO:0006749(glutathione metabolic process);GO:0006750(glutathione biosynthetic process);GO:0006979(response to oxidative stress);GO:0007568(aging);GO:0007584(response to nutrient);GO:0008637(apoptotic mitochondrial changes);GO…	00270(Cysteine and methionine metabolism);00480(Glutathione metabolism);01100(Metabolic pathways);01240(Biosynthesis of cofactors);04216(Ferroptosis);04216(Ferroptosis)	NA	NA	NA	glutamate-cysteine ligase modifier subunit [Source:HGNC Symbol;Acc:HGNC:4312]	protein_coding;processed_transcript	DOID:0050161(lower_respiratory_tract_disease);DOID:0050828(artery_disease);DOID:1287(cardiovascular_system_disease);DOID:14566(disease_of_cellular_proliferation);DOID:150(disease_of_mental_health);DOID:1561(cognitive_disorder);DOID:1579(respiratory_system_disease);DOID:162(cancer);DOID:178(vascular_disease);DOID:2320(obstructive_lung_disease);DOID:2468(psychotic_disorder);DOID:3083(chronic_obstru…	R-HSA-174367(GCL ligates L-Glu to L-Cys);R-HSA-5602892(Defective GCLC does not ligate L-Glu to L-Cys);R-HSA-9760125(AcK-NFE2L2-dependent GCLM gene expression)	27.8138	26.7283	25.2688	5.30023	5.33478	2.12851	6.25305	2.64456	5.01639e-15	2.21004e-12	up	yes
ENSG00000182795	C1orf116	79098	ENST00000359470;ENST00000461135	GO:0003674(molecular_function);GO:0005515(protein binding);GO:0005737(cytoplasm);GO:0005829(cytosol);GO:0005886(plasma membrane);GO:0008150(biological_process);GO:0070062(extracellular exosome);GO:0070062(extracellular exosome)	NA	NA	NA	NA	chromosome 1 open reading frame 116 [Source:HGNC Symbol;Acc:HGNC:28667]	protein_coding	NA	NA	3.595	3.47919	4.04703	1.15463	0.844067	0.715076	4.09807	2.03494	1.07764e-14	4.68906e-12	up	yes
ENSG00000269343	ZNF587B	100293516	ENST00000651253;ENST00000594328;ENST00000442832;ENST00000594901	GO:0000122(negative regulation of transcription by RNA polymerase II);GO:0000977(RNA polymerase II transcription regulatory region sequence-specific DNA binding);GO:0000981(DNA-binding transcription factor activity, RNA polymerase II-specific);GO:0001227(DNA-binding transcription repressor activity, RNA polymerase II-specific);GO:0005634(nucleus);GO:0006355(regulation of DNA-templated transcripti…	NA	NA	NA	zf-C2H2	zinc finger protein 587B [Source:HGNC Symbol;Acc:HGNC:37142]	protein_coding	NA	NA	1.56652	1.33855	1.9085	0.326348	0.178587	0.131147	7.56751	2.91982	1.32335e-14	5.68797e-12	up	yes
ENSG00000173209	AHSA2P	130872	ENST00000394457;ENST00000487904;ENST00000643913;ENST00000471542;ENST00000410073;ENST00000647519;ENST00000642732;ENST00000493310;ENST00000357022;ENST00000642505;ENST00000493628;ENST00000491217;ENST00000489653;ENST00000484217	NA	NA	NA	NA	NA	activator of HSP90 ATPase homolog 2, pseudogene [Source:HGNC Symbol;Acc:HGNC:20437]	processed_transcript;retained_intron;transcribed_unitary_pseudogene	NA	NA	2.44155	2.43479	2.71752	6.48082	6.21775	5.33231	0.421159	-1.24756	1.69934e-14	7.21606e-12	down	yes
ENSG00000001084	GCLC	2729	ENST00000650454;ENST00000515580;ENST00000509541;ENST00000514004;ENST00000505294;ENST00000504525;ENST00000514373;ENST00000510837;ENST00000643939;ENST00000514933;ENST00000616923;ENST00000504353;ENST00000513939	GO:0000166(nucleotide binding);GO:0000287(magnesium ion binding);GO:0003824(catalytic activity);GO:0004357(glutamate-cysteine ligase activity);GO:0005515(protein binding);GO:0005524(ATP binding);GO:0005739(mitochondrion);GO:0005829(cytosol);GO:0006534(cysteine metabolic process);GO:0006536(glutamate metabolic process);GO:0006749(glutathione metabolic process);GO:0006750(glutathione biosynthetic p…	00270(Cysteine and methionine metabolism);00480(Glutathione metabolism);01100(Metabolic pathways);01240(Biosynthesis of cofactors);04216(Ferroptosis);04216(Ferroptosis)	K11204	EC:6.3.2.2	NA	glutamate-cysteine ligase catalytic subunit [Source:HGNC Symbol;Acc:HGNC:4311]	protein_coding;retained_intron;nonsense_mediated_decay;processed_transcript	DOID:0050161(lower_respiratory_tract_disease);DOID:0050177(monogenic_disease);DOID:0050686(organ_system_cancer);DOID:0050737(autosomal_recessive_disease);DOID:0050739(autosomal_genetic_disease);DOID:0050828(artery_disease);DOID:10763(hypertension);DOID:1176(bronchial_disease);DOID:1192(peripheral_nervous_system_neoplasm);DOID:1287(cardiovascular_system_disease);DOID:14566(disease_of_cellular_prol…	R-HSA-174367(GCL ligates L-Glu to L-Cys);R-HSA-5602892(Defective GCLC does not ligate L-Glu to L-Cys);R-HSA-9760122(AcK-NFE2L2-dependent GCLC gene expression)	86.1918	85.7248	82.0215	17.3759	17.1757	6.68938	6.15742	2.62233	1.83985e-14	7.71972e-12	up	yes
ENSG00000261716	H2BC20P	337873	ENST00000564237;ENST00000498492	NA	NA	NA	NA	NA	H2B clustered histone 20, pseudogene [Source:HGNC Symbol;Acc:HGNC:20516]	processed_transcript;transcribed_unprocessed_pseudogene	NA	NA	0.843184	0.977568	0.848751	3.05431	2.78879	2.07687	0.33706	-1.56892	1.97771e-14	8.20053e-12	down	yes
ENSG00000204248	COL11A2	1302	ENST00000341947;ENST00000682718;ENST00000374708;ENST00000395194	GO:0001501(skeletal system development);GO:0001649(osteoblast differentiation);GO:0001894(tissue homeostasis);GO:0002062(chondrocyte differentiation);GO:0005201(extracellular matrix structural constituent);GO:0005515(protein binding);GO:0005576(extracellular region);GO:0005581(collagen trimer);GO:0005592(collagen type XI trimer);GO:0005615(extracellular space);GO:0005788(endoplasmic reticulum lum…	04974(Protein digestion and absorption);04974(Protein digestion and absorption)	NA	NA	NA	collagen type XI alpha 2 chain [Source:HGNC Symbol;Acc:HGNC:2187]	protein_coding;retained_intron	DOID:0050567(orofacial_cleft);DOID:0050687(cell_type_cancer);DOID:0080015(physical_disorder);DOID:1115(sarcoma);DOID:13378(Kawasaki_disease);DOID:14566(disease_of_cellular_proliferation);DOID:1602(lymphadenitis);DOID:162(cancer);DOID:225(syndrome);DOID:2914(immune_system_disease);DOID:4(disease);DOID:674(cleft_palate);DOID:75(lymphatic_system_disease);DOID:7(disease_of_anatomical_entity);DOID:994…	R-HSA-1454757(Gelatin degradation by MMP1, 2, 3, 7, 8, 9, 12, 13);R-HSA-1474266(Formation of collagen fibrils);R-HSA-1564179(Collagen type XI degradation by MMP1,2,3,9);R-HSA-1650808(Prolyl 4-hydroxylase converts collagen prolines to 4-hydroxyprolines);R-HSA-1980233(Collagen prolyl 3-hydroxylase converts 4-Hyp collagen to 3,4-Hyp collagen);R-HSA-1981104(Procollagen lysyl hydroxylases convert coll…	0.459481	0.542982	0.594441	2.00904	1.67992	1.36535	0.315949	-1.66224	2.05474e-14	8.42084e-12	down	yes
ENSG00000226752	CUTALP	253039	ENST00000587916;ENST00000639576;ENST00000640296;ENST00000639139;ENST00000638362;ENST00000687129;ENST00000638935;ENST00000639075;ENST00000640391;ENST00000640327;ENST00000640066;ENST00000458394;ENST00000640622;ENST00000589026	NA	NA	NA	NA	NA	cutA divalent cation tolerance like, pseudogene [Source:HGNC Symbol;Acc:HGNC:27367]	retained_intron;processed_transcript;transcribed_unitary_pseudogene	NA	NA	0.930418	0.850785	0.856724	0.155935	0.180573	0.17345	5.17283	2.37095	2.26381e-14	9.17103e-12	up	yes
ENSG00000187957	DNER	92737	ENST00000341772;ENST00000482831	GO:0001764(neuron migration);GO:0004888(transmembrane signaling receptor activity);GO:0005112(Notch binding);GO:0005509(calcium ion binding);GO:0005515(protein binding);GO:0005769(early endosome);GO:0005886(plasma membrane);GO:0006897(endocytosis);GO:0007219(Notch signaling pathway);GO:0007220(Notch receptor processing);GO:0007416(synapse assembly);GO:0007417(central nervous system development);G…	NA	NA	NA	NA	delta/notch like EGF repeat containing [Source:HGNC Symbol;Acc:HGNC:24456]	protein_coding;processed_transcript	NA	R-HSA-1912398(NOTCH1 binds DNER);R-HSA-1980112(Cleavage of DNER:NOTCH1 complex releases NICD1)	0.394927	0.506033	0.470086	1.91833	1.69444	1.37627	0.274812	-1.86348	2.32761e-14	9.32234e-12	down	yes
ENSG00000136870	ZNF189	7743	ENST00000259395;ENST00000339664;ENST00000615466;ENST00000374861	GO:0000978(RNA polymerase II cis-regulatory region sequence-specific DNA binding);GO:0000981(DNA-binding transcription factor activity, RNA polymerase II-specific);GO:0003677(DNA binding);GO:0005634(nucleus);GO:0006355(regulation of DNA-templated transcription);GO:0006357(regulation of transcription by RNA polymerase II);GO:0046872(metal ion binding);GO:0046872(metal ion binding)	05168(Herpes simplex virus 1 infection);05168(Herpes simplex virus 1 infection)	NA	NA	zf-C2H2	zinc finger protein 189 [Source:HGNC Symbol;Acc:HGNC:12980]	protein_coding	NA	R-HSA-975040(KRAB-ZNF / KAP Interaction)	5.42283	4.30267	5.33094	1.30036	0.858375	0.605245	5.44738	2.44556	3.11705e-14	1.23439e-11	up	yes
ENSG00000090612	ZNF268	10795	ENST00000546126;ENST00000536435;ENST00000541009;ENST00000585488;ENST00000534953;ENST00000228289;ENST00000416488;ENST00000541975;ENST00000500625;ENST00000611984;ENST00000592241;ENST00000537973;ENST00000542986	GO:0000122(negative regulation of transcription by RNA polymerase II);GO:0000978(RNA polymerase II cis-regulatory region sequence-specific DNA binding);GO:0001228(DNA-binding transcription activator activity, RNA polymerase II-specific);GO:0003677(DNA binding);GO:0003700(DNA-binding transcription factor activity);GO:0005515(protein binding);GO:0005634(nucleus);GO:0005737(cytoplasm);GO:0005829(cyt…	05168(Herpes simplex virus 1 infection);05168(Herpes simplex virus 1 infection)	NA	NA	zf-C2H2	zinc finger protein 268 [Source:HGNC Symbol;Acc:HGNC:13061]	nonsense_mediated_decay;protein_coding;retained_intron	NA	R-HSA-975040(KRAB-ZNF / KAP Interaction)	0.948221	0.78147	0.796496	0.222722	0.200743	0.17811	4.19928	2.07014	3.41662e-14	1.33799e-11	up	yes
ENSG00000196968	FUT11	170384	ENST00000372841;ENST00000465695;ENST00000489264;ENST00000394790	GO:0000139(Golgi membrane);GO:0005515(protein binding);GO:0005794(Golgi apparatus);GO:0006486(protein glycosylation);GO:0008417(fucosyltransferase activity);GO:0016020(membrane);GO:0016021(integral component of membrane);GO:0016740(transferase activity);GO:0016757(glycosyltransferase activity);GO:0032580(Golgi cisterna membrane);GO:0036065(fucosylation);GO:0036071(N-glycan fucosylation);GO:004692…	NA	NA	NA	NA	fucosyltransferase 11 [Source:HGNC Symbol;Acc:HGNC:19233]	protein_coding;processed_transcript	NA	R-HSA-9603984(FUT4,5,9,(10,11) transfer Fuc to Type 2 chains to form LeX)	16.0604	15.0401	14.4459	4.25176	4.49155	2.46921	4.06211	2.02223	3.66803e-14	1.42065e-11	up	yes
ENSG00000153006	SREK1IP1	285672	ENST00000513458;ENST00000651194;ENST00000510616;ENST00000506252;ENST00000495198	GO:0003676(nucleic acid binding);GO:0005515(protein binding);GO:0006397(mRNA processing);GO:0008270(zinc ion binding);GO:0008380(RNA splicing);GO:0046872(metal ion binding);GO:0046872(metal ion binding)	NA	NA	NA	NA	SREK1 interacting protein 1 [Source:HGNC Symbol;Acc:HGNC:26716]	protein_coding;retained_intron;processed_transcript	NA	NA	5.2202	4.53061	5.10819	1.57584	1.38441	1.35141	3.44623	1.78502	3.88729e-14	1.48921e-11	up	yes
ENSG00000172348	RCAN2	10231	ENST00000371374;ENST00000306764	GO:0003676(nucleic acid binding);GO:0005575(cellular_component);GO:0005634(nucleus);GO:0005737(cytoplasm);GO:0008597(calcium-dependent protein serine/threonine phosphatase regulator activity);GO:0019722(calcium-mediated signaling);GO:0050790(regulation of catalytic activity);GO:0050790(regulation of catalytic activity)	04919(Thyroid hormone signaling pathway);04919(Thyroid hormone signaling pathway)	NA	NA	NA	regulator of calcineurin 2 [Source:HGNC Symbol;Acc:HGNC:3041]	protein_coding	DOID:225(syndrome);DOID:4(disease)	NA	0.144484	0.259907	0.359759	1.88257	1.60092	1.3441	0.158288	-2.65937	4.60052e-14	1.7435e-11	down	yes
ENSG00000261150	EPPK1	83481	ENST00000615648;ENST00000568225	GO:0003723(RNA binding);GO:0005198(structural molecule activity);GO:0005737(cytoplasm);GO:0005856(cytoskeleton);GO:0005882(intermediate filament);GO:0005886(plasma membrane);GO:0005923(bicellular tight junction);GO:0010839(negative regulation of keratinocyte proliferation);GO:0016020(membrane);GO:0016323(basolateral plasma membrane);GO:0016327(apicolateral plasma membrane);GO:0019215(intermediate…	NA	NA	NA	NA	epiplakin 1 [Source:HGNC Symbol;Acc:HGNC:15577]	protein_coding	NA	NA	8.30772	9.16145	9.53932	2.19491	2.15976	0.97866	5.0641	2.34031	4.81393e-14	1.80497e-11	up	yes
ENSG00000139547	RDH16	8608	ENST00000360752;ENST00000398138	GO:0004745(NAD-retinol dehydrogenase activity);GO:0005783(endoplasmic reticulum);GO:0005789(endoplasmic reticulum membrane);GO:0006629(lipid metabolic process);GO:0008202(steroid metabolic process);GO:0009055(electron transfer activity);GO:0016020(membrane);GO:0016021(integral component of membrane);GO:0016491(oxidoreductase activity);GO:0022900(electron transport chain);GO:0042572(retinol metabo…	00830(Retinol metabolism);01100(Metabolic pathways);01100(Metabolic pathways)	NA	NA	NA	retinol dehydrogenase 16 [Source:HGNC Symbol;Acc:HGNC:29674]	processed_transcript;protein_coding	NA	R-HSA-2454081(RDH5 oxidises 11cROL to 11cRAL);R-HSA-5362518(RDH10,16,DHRS9,RDHE2 oxidise atROL to atRAL)	0.152231	0.16169	0.189016	1.06899	0.933946	1.47585	0.144573	-2.79013	5.45589e-14	2.02414e-11	down	yes
ENSG00000205922	ONECUT3	390874	ENST00000382349	GO:0000785(chromatin);GO:0000977(RNA polymerase II transcription regulatory region sequence-specific DNA binding);GO:0000978(RNA polymerase II cis-regulatory region sequence-specific DNA binding);GO:0000981(DNA-binding transcription factor activity, RNA polymerase II-specific);GO:0001228(DNA-binding transcription activator activity, RNA polymerase II-specific);GO:0003677(DNA binding);GO:0003700(D…	NA	NA	NA	CUT	one cut homeobox 3 [Source:HGNC Symbol;Acc:HGNC:13399]	protein_coding	NA	R-HSA-210767(HNF6-dependent synthesis of ONECUT3 protein during early pancreas specification);R-HSA-210837(HNF6-dependent synthesis of ONECUT3 protein during morphogenesis)	2.94568	2.75533	3.15877	9.12259	8.2001	9.76237	0.327109	-1.61216	5.84398e-14	2.14553e-11	down	yes
ENSG00000231721	LINC-PINT	378805	ENST00000643866;ENST00000643779;ENST00000659385;ENST00000647102;ENST00000432045;ENST00000702156;ENST00000701954;ENST00000642963;ENST00000703012;ENST00000701790;ENST00000431189;ENST00000646429;ENST00000702866;ENST00000701119;ENST00000443623;ENST00000701173;ENST00000451786;ENST00000642156;ENST00000702906;ENST00000702983;ENST00000702162;ENST00000702406;ENST00000702681;ENST00000701757;ENST00000702467…	GO:0035195(miRNA-mediated gene silencing);GO:0035195(miRNA-mediated gene silencing)	NA	NA	NA	NA	long intergenic non-protein coding RNA, p53 induced transcript [Source:HGNC Symbol;Acc:HGNC:26885]	lncRNA;retained_intron	NA	NA	1.18546	1.13075	1.26958	0.3606	0.397258	0.251529	3.55244	1.82881	6.64022e-14	2.41273e-11	up	yes
ENSG00000130066	SAT1	6303,10861,81539	ENST00000379270;ENST00000462639;ENST00000489394;ENST00000474223;ENST00000379253;ENST00000379251;ENST00000487713;ENST00000379254	GO:0001525(angiogenesis);GO:0004145(diamine N-acetyltransferase activity);GO:0005515(protein binding);GO:0005737(cytoplasm);GO:0005829(cytosol);GO:0006596(polyamine biosynthetic process);GO:0008080(N-acetyltransferase activity);GO:0009447(putrescine catabolic process);GO:0016407(acetyltransferase activity);GO:0016740(transferase activity);GO:0016746(acyltransferase activity);GO:0019809(spermidine…	00330(Arginine and proline metabolism);01100(Metabolic pathways);04216(Ferroptosis);04216(Ferroptosis)	K00657	EC:2.3.1.57	NA	spermidine/spermine N1-acetyltransferase 1 [Source:HGNC Symbol;Acc:HGNC:10540]	protein_coding;retained_intron;nonsense_mediated_decay	DOID:0050117(disease_by_infectious_agent);DOID:0050615(respiratory_system_cancer);DOID:0050686(organ_system_cancer);DOID:10155(intestinal_cancer);DOID:1324(lung_cancer);DOID:14566(disease_of_cellular_proliferation);DOID:150(disease_of_mental_health);DOID:1561(cognitive_disorder);DOID:1612(breast_cancer);DOID:161(keratosis);DOID:162(cancer);DOID:16(integumentary_system_disease);DOID:219(colon_canc…	R-HSA-351207(Spermine => N-acetylated spermine);R-HSA-351208(Spermidine => N-acetylated spermidine)	339.747	364.337	334.274	1356.41	1281.96	2075.04	0.220298	-2.18247	7.69673e-14	2.76807e-11	down	yes
ENSG00000141580	WDR45B	56270	ENST00000392325;ENST00000573656;ENST00000571767;ENST00000577774;ENST00000573616;ENST00000571817;ENST00000572583;ENST00000574828;ENST00000571835	GO:0000045(autophagosome assembly);GO:0000407(phagophore assembly site);GO:0000422(autophagy of mitochondrion);GO:0005515(protein binding);GO:0005764(lysosome);GO:0005829(cytosol);GO:0006497(protein lipidation);GO:0006914(autophagy);GO:0008289(lipid binding);GO:0009267(cellular response to starvation);GO:0019898(extrinsic component of membrane);GO:0032266(phosphatidylinositol-3-phosphate binding)…	NA	NA	NA	NA	WD repeat domain 45B [Source:HGNC Symbol;Acc:HGNC:25072]	protein_coding;retained_intron;processed_transcript;nonsense_mediated_decay	NA	R-HSA-5676229(WIPIs bind PI3P)	160.562	159.253	145.268	54.9754	55.6197	43.2231	3.02359	1.59626	8.36656e-14	2.97858e-11	up	yes
ENSG00000238045	MVP-DT		ENST00000563806;ENST00000569981;ENST00000569039;ENST00000569809;ENST00000564980	NA	NA	NA	NA	NA	MVP divergent transcript [Source:HGNC Symbol;Acc:HGNC:56029]	lncRNA	NA	NA	0.627129	0.501911	0.715388	2.47086	2.30576	2.94022	0.239013	-2.06484	1.53942e-13	5.4257e-11	down	yes
ENSG00000168936	TMEM129	92305	ENST00000382936;ENST00000460722;ENST00000480360;ENST00000476253;ENST00000303277	GO:0000209(protein polyubiquitination);GO:0005515(protein binding);GO:0005783(endoplasmic reticulum);GO:0005789(endoplasmic reticulum membrane);GO:0006986(response to unfolded protein);GO:0016020(membrane);GO:0016021(integral component of membrane);GO:0016567(protein ubiquitination);GO:0016740(transferase activity);GO:0030433(ubiquitin-dependent ERAD pathway);GO:0030970(retrograde protein transpo…	NA	K22380	EC:2.3.2.27	NA	transmembrane protein 129, E3 ubiquitin ligase [Source:HGNC Symbol;Acc:HGNC:25137]	protein_coding;nonsense_mediated_decay;retained_intron	NA	R-HSA-8943080(TMEM129 polyubiquitinates HLA (MHC class I heavy chain) bound to cytomegalovirus US11);R-HSA-8943083(US11:HLA binds DERL1:TMEM129:Ub:UBE2J2,UBE2K:VIMP:VCP)	1.61877	1.16026	1.39468	5.50966	5.15897	7.0154	0.236015	-2.08305	1.59559e-13	5.56797e-11	down	yes
ENSG00000231074	HCG18	414777,414778	ENST00000602290;ENST00000653541;ENST00000665953;ENST00000602319;ENST00000602516;ENST00000602861;ENST00000454129;ENST00000658695;ENST00000664861;ENST00000660593;ENST00000656629;ENST00000444126;ENST00000686575;ENST00000449544;ENST00000668243;ENST00000659563;ENST00000426882;ENST00000659132;ENST00000602498;ENST00000668974;ENST00000602591;ENST00000412685;ENST00000670071;ENST00000657247;ENST00000454269	NA	NA	NA	NA	NA	HLA complex group 18 [Source:HGNC Symbol;Acc:HGNC:31337]	lncRNA	NA	NA	1.75359	1.85785	2.22261	0.647812	0.623319	0.516316	3.2639	1.7066	1.64603e-13	5.68768e-11	up	yes
ENSG00000129521	EGLN3	112399	ENST00000250457;ENST00000547327;ENST00000553215;ENST00000556785	GO:0001666(response to hypoxia);GO:0005506(iron ion binding);GO:0005515(protein binding);GO:0005634(nucleus);GO:0005654(nucleoplasm);GO:0005737(cytoplasm);GO:0005829(cytosol);GO:0006915(apoptotic process);GO:0006919(activation of cysteine-type endopeptidase activity involved in apoptotic process);GO:0006974(cellular response to DNA damage stimulus);GO:0008198(ferrous iron binding);GO:0016491(oxid…	04066(HIF-1 signaling pathway);05200(Pathways in cancer);05211(Renal cell carcinoma);05211(Renal cell carcinoma)	K09592	EC:1.14.11.29	NA	egl-9 family hypoxia inducible factor 3 [Source:HGNC Symbol;Acc:HGNC:14661]	protein_coding;retained_intron	DOID:0050177(monogenic_disease);DOID:0050736(autosomal_dominant_disease);DOID:0050739(autosomal_genetic_disease);DOID:14566(disease_of_cellular_proliferation);DOID:162(cancer);DOID:4(disease);DOID:5683(hereditary_breast_ovarian_cancer);DOID:630(genetic_disease)	R-HSA-1234159(Proteasome proteolyzes ub-HIF-alpha);R-HSA-1234163(Cytosolic VBC complex ubiquitinylates hydroxyprolyl-HIF-alpha );R-HSA-1234165(Nuclear PHD1,3 hydroxylates proline residues on HIF3A);R-HSA-1234166(Nuclear PHD1,3 hydroxylates proline residues on EPAS1 (HIF2A));R-HSA-1234173(Cytosolic PHD2,3 hydroxylates proline residues on HIF3A);R-HSA-1234177(Cytosolic PHD2,3 hydroxylates proline r…	3.59522	3.23667	3.05329	0.916071	0.513311	0.538496	5.02327	2.32863	1.71653e-13	5.8737e-11	up	yes
ENSG00000173269	MMRN2	79812	ENST00000372027;ENST00000474994;ENST00000608090;ENST00000609457;ENST00000608753;ENST00000488950;ENST00000610081	GO:0001525(angiogenesis);GO:0002042(cell migration involved in sprouting angiogenesis);GO:0005201(extracellular matrix structural constituent);GO:0005515(protein binding);GO:0005576(extracellular region);GO:0005604(basement membrane);GO:0005615(extracellular space);GO:0007155(cell adhesion);GO:0008285(negative regulation of cell population proliferation);GO:0030336(negative regulation of cell mig…	NA	NA	NA	NA	multimerin 2 [Source:HGNC Symbol;Acc:HGNC:19888]	protein_coding;nonsense_mediated_decay;retained_intron;processed_transcript	NA	NA	0.954709	1.16678	1.22086	3.6947	3.62694	2.4973	0.340398	-1.55471	1.73855e-13	5.89186e-11	down	yes
ENSG00000231925	TAPBP	6892	ENST00000480730;ENST00000699647;ENST00000699662;ENST00000434618;ENST00000699648;ENST00000699663;ENST00000437116;ENST00000467025;ENST00000476333;ENST00000699661;ENST00000699658;ENST00000699656;ENST00000426633;ENST00000699649;ENST00000699654;ENST00000699651;ENST00000699650;ENST00000699664;ENST00000699653;ENST00000699659;ENST00000489157;ENST00000699660;ENST00000699655;ENST00000699652;ENST00000699657…	GO:0000139(Golgi membrane);GO:0002397(MHC class I protein complex assembly);GO:0002398(MHC class Ib protein complex assembly);GO:0002502(peptide antigen assembly with MHC class I protein complex);GO:0003823(antigen binding);GO:0005515(protein binding);GO:0005783(endoplasmic reticulum);GO:0005789(endoplasmic reticulum membrane);GO:0006890(retrograde vesicle-mediated transport, Golgi to endoplasmic…	04612(Antigen processing and presentation);05163(Human cytomegalovirus infection);05168(Herpes simplex virus 1 infection);05169(Epstein-Barr virus infection);05170(Human immunodeficiency virus 1 infection);05170(Human immunodeficiency virus 1 infection)	NA	NA	NA	TAP binding protein [Source:HGNC Symbol;Acc:HGNC:11566]	retained_intron;protein_coding;nonsense_mediated_decay;processed_transcript	DOID:0050687(cell_type_cancer);DOID:14566(disease_of_cellular_proliferation);DOID:162(cancer);DOID:1749(squamous_cell_carcinoma);DOID:1909(melanoma);DOID:225(syndrome);DOID:2914(immune_system_disease);DOID:305(carcinoma);DOID:4(disease);DOID:5812(MHC_class_II_deficiency);DOID:612(primary_immunodeficiency_disease);DOID:627(severe_combined_immunodeficiency);DOID:628(combined_T_cell_and_B_cell_immun…	R-HSA-8863858(SEC22B, CALR, STX4, TAP and TAPBP bind);R-HSA-8863914(Transport of SEC22B, TAP and PLC from ER to ERGIC);R-HSA-8951499(Loading of antigenic peptides on to class I MHC);R-HSA-8951595(CALR, TAP, TAPBP dissociate from SEC22B:STX4);R-HSA-983142(Formation of peptide loading complex (PLC));R-HSA-983161(Dissociation of the Antigenic peptide:MHC:B2M peptide loading complex)	9.28467	9.16459	9.48712	23.568	21.1087	17.9712	0.445927	-1.16512	2.3052e-13	7.73777e-11	down	yes
ENSG00000162430	SELENON	57190	ENST00000374315;ENST00000494537;ENST00000354177;ENST00000361547	GO:0003016(respiratory system process);GO:0005509(calcium ion binding);GO:0005515(protein binding);GO:0005783(endoplasmic reticulum);GO:0005789(endoplasmic reticulum membrane);GO:0007005(mitochondrion organization);GO:0014816(skeletal muscle satellite cell differentiation);GO:0014834(skeletal muscle satellite cell maintenance involved in skeletal muscle regeneration);GO:0014858(positive regulatio…	NA	NA	NA	NA	selenoprotein N [Source:HGNC Symbol;Acc:HGNC:15999]	protein_coding;nonsense_mediated_decay	NA	NA	15.2584	18.1668	18.6336	43.9701	43.9643	34.1083	0.426562	-1.22917	2.68414e-13	8.8903e-11	down	yes
ENSG00000139364	TMEM132B	114795	ENST00000682704;ENST00000534945	GO:0003674(molecular_function);GO:0005575(cellular_component);GO:0008150(biological_process);GO:0016020(membrane);GO:0016021(integral component of membrane);GO:0016021(integral component of membrane)	NA	NA	NA	NA	transmembrane protein 132B [Source:HGNC Symbol;Acc:HGNC:29397]	protein_coding;retained_intron	NA	NA	0.0496038	0.0417286	0.0671269	0.35519	0.257315	0.20169	0.194621	-2.36126	2.699e-13	8.8903e-11	down	yes
ENSG00000114270	COL7A1	1294	ENST00000487017;ENST00000459756;ENST00000462475;ENST00000467985;ENST00000474432;ENST00000328333;ENST00000470076;ENST00000466591;ENST00000465238;ENST00000422991;ENST00000681320	GO:0004867(serine-type endopeptidase inhibitor activity);GO:0005515(protein binding);GO:0005576(extracellular region);GO:0005581(collagen trimer);GO:0005590(collagen type VII trimer);GO:0005604(basement membrane);GO:0005615(extracellular space);GO:0005788(endoplasmic reticulum lumen);GO:0007155(cell adhesion);GO:0008544(epidermis development);GO:0010466(negative regulation of peptidase activity);…	04974(Protein digestion and absorption);04974(Protein digestion and absorption)	NA	NA	NA	collagen type VII alpha 1 chain [Source:HGNC Symbol;Acc:HGNC:2214]	retained_intron;protein_coding;processed_transcript	DOID:0050687(cell_type_cancer);DOID:14566(disease_of_cellular_proliferation);DOID:162(cancer);DOID:16(integumentary_system_disease);DOID:1749(squamous_cell_carcinoma);DOID:2730(epidermolysis_bullosa);DOID:2731(vesiculobullous_skin_disease);DOID:305(carcinoma);DOID:37(skin_disease);DOID:4313(epidermolysis_bullosa_acquisita);DOID:4959(epidermolysis_bullosa_dystrophica);DOID:4(disease);DOID:7(diseas…	R-HSA-1454757(Gelatin degradation by MMP1, 2, 3, 7, 8, 9, 12, 13);R-HSA-1564120(Collagen type VII degradation by MMP1,2,3);R-HSA-1650808(Prolyl 4-hydroxylase converts collagen prolines to 4-hydroxyprolines);R-HSA-1980233(Collagen prolyl 3-hydroxylase converts 4-Hyp collagen to 3,4-Hyp collagen);R-HSA-1981104(Procollagen lysyl hydroxylases convert collagen lysines to 5-hydroxylysines);R-HSA-198112…	0.213056	0.27373	0.285323	0.969687	0.86086	1.04554	0.268458	-1.89723	2.98915e-13	9.75488e-11	down	yes
ENSG00000112984	KIF20A	10112	ENST00000394894;ENST00000503417;ENST00000511638;ENST00000502338;ENST00000513276	GO:0000166(nucleotide binding);GO:0000281(mitotic cytokinesis);GO:0001578(microtubule bundle formation);GO:0003777(microtubule motor activity);GO:0005515(protein binding);GO:0005524(ATP binding);GO:0005634(nucleus);GO:0005654(nucleoplasm);GO:0005737(cytoplasm);GO:0005794(Golgi apparatus);GO:0005819(spindle);GO:0005856(cytoskeleton);GO:0005871(kinesin complex);GO:0005874(microtubule);GO:0007018(mi…	NA	NA	NA	NA	kinesin family member 20A [Source:HGNC Symbol;Acc:HGNC:9787]	protein_coding;retained_intron;nonsense_mediated_decay	DOID:0050686(organ_system_cancer);DOID:10595(Charcot_Marie_Tooth_disease);DOID:14566(disease_of_cellular_proliferation);DOID:162(cancer);DOID:170(endocrine_gland_cancer);DOID:1793(pancreatic_cancer);DOID:440(neuromuscular_disease);DOID:4(disease);DOID:7(disease_of_anatomical_entity);DOID:863(nervous_system_disease);DOID:870(neuropathy)	R-HSA-156723(Regulation of KIF20A (MKL2) by phosphorylation);R-HSA-2213248(Transport of antigen loaded MHC II molecules to surface);R-HSA-6811423(Retrograde vesicle is tethered at the ER by the NRZ complex and t-SNAREs);R-HSA-6811426(Retrograde COPI vesicles bind kinesin and microtubules);R-HSA-983259(Kinesins move along microtubules consuming ATP);R-HSA-983266(Kinesins bind microtubules);R-HSA-9…	5.1368	5.97917	7.47939	23.8657	25.7213	13.8022	0.293352	-1.76929	3.90999e-13	1.26429e-10	down	yes
ENSG00000105376	ICAM5	7087	ENST00000221980;ENST00000587398;ENST00000588912;ENST00000586480	GO:0005178(integrin binding);GO:0005515(protein binding);GO:0005886(plasma membrane);GO:0005887(integral component of plasma membrane);GO:0006909(phagocytosis);GO:0007155(cell adhesion);GO:0016020(membrane);GO:0016021(integral component of membrane);GO:0098609(cell-cell adhesion);GO:0098609(cell-cell adhesion)	NA	NA	NA	NA	intercellular adhesion molecule 5 [Source:HGNC Symbol;Acc:HGNC:5348]	protein_coding;retained_intron	DOID:14566(disease_of_cellular_proliferation);DOID:162(cancer);DOID:4(disease)	R-HSA-199050(ICAM1-5 bind Integrin alphaLbeta2 (LFA-1))	6.00539	6.91815	5.37479	18.1624	16.3634	15.4485	0.366155	-1.44947	4.16155e-13	1.3334e-10	down	yes
ENSG00000095319	NUP188	23511	ENST00000372577;ENST00000467044;ENST00000487952;ENST00000485158;ENST00000495726;ENST00000491502;ENST00000465344;ENST00000477069;ENST00000464729;ENST00000550219	GO:0005634(nucleus);GO:0005635(nuclear envelope);GO:0005643(nuclear pore);GO:0005829(cytosol);GO:0006405(RNA export from nucleus);GO:0006606(protein import into nucleus);GO:0006913(nucleocytoplasmic transport);GO:0015031(protein transport);GO:0016020(membrane);GO:0017056(structural constituent of nuclear pore);GO:0044611(nuclear pore inner ring);GO:0051028(mRNA transport);GO:0051028(mRNA transpor…	03013(RNA transport);05014(Amyotrophic lateral sclerosis);05014(Amyotrophic lateral sclerosis)	NA	NA	NA	nucleoporin 188 [Source:HGNC Symbol;Acc:HGNC:17859]	protein_coding;processed_transcript;retained_intron	NA	R-HSA-111439(Docking of Mature Histone mRNA complex:TAP at the NPC);R-HSA-1176059(Translocation of Influenza A virus nonstructural protein 1 (NS1A) into the nucleus);R-HSA-158441(Transport of the Mature intronless transcript derived mRNA:TAP:Aly/Ref Complex through the NPC);R-HSA-158447(Release of the Mature intronless derived mRNA, TAP, and Aly/Ref from the NPC);R-HSA-158481(Transport of the Mat…	5.49749	6.07921	7.42206	18.1622	19.9348	12.9675	0.372054	-1.42641	4.23778e-13	1.34306e-10	down	yes
ENSG00000135678	CPM	1368	ENST00000551728;ENST00000551568;ENST00000547134;ENST00000546912;ENST00000548954;ENST00000338356;ENST00000547924;ENST00000546373	GO:0004180(carboxypeptidase activity);GO:0004181(metallocarboxypeptidase activity);GO:0005576(extracellular region);GO:0005615(extracellular space);GO:0005886(plasma membrane);GO:0006508(proteolysis);GO:0006518(peptide metabolic process);GO:0008233(peptidase activity);GO:0008237(metallopeptidase activity);GO:0008270(zinc ion binding);GO:0009653(anatomical structure morphogenesis);GO:0009986(cell …	NA	K01296	EC:3.4.17.12	NA	carboxypeptidase M [Source:HGNC Symbol;Acc:HGNC:2311]	nonsense_mediated_decay;protein_coding;retained_intron	DOID:0050686(organ_system_cancer);DOID:0060100(musculoskeletal_system_cancer);DOID:14566(disease_of_cellular_proliferation);DOID:162(cancer);DOID:201(connective_tissue_cancer);DOID:3382(liposarcoma);DOID:3939(lipomatous_cancer);DOID:4(disease)	R-HSA-8940388(GPLD1 hydrolyses GPI-anchors from proteins)	0.664648	0.802102	0.980708	3.03557	2.97772	1.90592	0.309053	-1.69407	4.27394e-13	1.34306e-10	down	yes
ENSG00000180596	H2BC4	8347,8339,8343,8344,8346	ENST00000314332;ENST00000396984	GO:0000786(nucleosome);GO:0002227(innate immune response in mucosa);GO:0003677(DNA binding);GO:0005515(protein binding);GO:0005615(extracellular space);GO:0005634(nucleus);GO:0005654(nucleoplasm);GO:0005694(chromosome);GO:0005829(cytosol);GO:0006334(nucleosome assembly);GO:0019731(antibacterial humoral response);GO:0030527(structural constituent of chromatin);GO:0042742(defense response to bacter…	05034(Alcoholism);05203(Viral carcinogenesis);05322(Systemic lupus erythematosus);05322(Systemic lupus erythematosus)	NA	NA	NA	H2B clustered histone 4 [Source:HGNC Symbol;Acc:HGNC:4757]	protein_coding	NA	R-HSA-1214188(PRDM9 trimethylates histone H3);R-HSA-176700(Incorporation Of Extended And Processed Telomere End Into Higher Order T-Loop And Associated Protein Structure);R-HSA-181450(Incorporation Of Extended And Processed Telomere End Into Associated Protein Structure);R-HSA-212222(PRC2 recruits DNA methyltransferases);R-HSA-212252(Polycomb Repressive Complex 2 (PRC2) Is recruited to chromatin)…	2.91701	2.27318	2.75072	12.3786	10.4849	16.6999	0.200713	-2.31679	4.30604e-13	1.34306e-10	down	yes
ENSG00000204128	C2orf72	257407	ENST00000463834;ENST00000373640	NA	NA	NA	NA	NA	chromosome 2 open reading frame 72 [Source:HGNC Symbol;Acc:HGNC:27418]	retained_intron;protein_coding	NA	NA	2.0546	1.70906	2.38668	0.534458	0.440945	0.368268	4.57726	2.19448	4.76551e-13	1.47334e-10	up	yes
ENSG00000221843	C2orf16	84226	ENST00000447166	NA	NA	NA	NA	NA	chromosome 2 open reading frame 16 [Source:HGNC Symbol;Acc:HGNC:25275]	protein_coding	NA	NA	0.227969	0.222867	0.252854	0.005927	0.029397	0.011015	15.1857	3.92464	4.9963e-13	1.52606e-10	up	yes
ENSG00000196693	ZNF33B	7582	ENST00000359467;ENST00000486187;ENST00000465206;ENST00000493285;ENST00000476796;ENST00000486614;ENST00000613419;ENST00000462075	GO:0000978(RNA polymerase II cis-regulatory region sequence-specific DNA binding);GO:0001228(DNA-binding transcription activator activity, RNA polymerase II-specific);GO:0003677(DNA binding);GO:0005515(protein binding);GO:0005634(nucleus);GO:0006355(regulation of DNA-templated transcription);GO:0006357(regulation of transcription by RNA polymerase II);GO:0045944(positive regulation of transcripti…	05168(Herpes simplex virus 1 infection);05168(Herpes simplex virus 1 infection)	NA	NA	zf-C2H2	zinc finger protein 33B [Source:HGNC Symbol;Acc:HGNC:13097]	protein_coding;processed_transcript;retained_intron	NA	R-HSA-975040(KRAB-ZNF / KAP Interaction)	1.96291	1.98835	1.87716	0.627017	0.586221	0.39928	3.61448	1.85379	5.02263e-13	1.52606e-10	up	yes
ENSG00000125629	INSIG2	51141	ENST00000245787;ENST00000471186;ENST00000467223;ENST00000411929;ENST00000488995;ENST00000479999	GO:0005515(protein binding);GO:0005783(endoplasmic reticulum);GO:0005789(endoplasmic reticulum membrane);GO:0006629(lipid metabolic process);GO:0006641(triglyceride metabolic process);GO:0006695(cholesterol biosynthetic process);GO:0006991(response to sterol depletion);GO:0008142(oxysterol binding);GO:0008202(steroid metabolic process);GO:0008203(cholesterol metabolic process);GO:0008289(lipid bi…	NA	NA	NA	NA	insulin induced gene 2 [Source:HGNC Symbol;Acc:HGNC:20452]	protein_coding;processed_transcript;nonsense_mediated_decay	DOID:0014667(disease_of_metabolism);DOID:0050828(artery_disease);DOID:0060158(acquired_metabolic_disease);DOID:11981(morbid_obesity);DOID:1287(cardiovascular_system_disease);DOID:14566(disease_of_cellular_proliferation);DOID:162(cancer);DOID:178(vascular_disease);DOID:3393(coronary_artery_disease);DOID:374(nutrition_disease);DOID:4(disease);DOID:5844(myocardial_infarction);DOID:654(overnutrition)…	R-HSA-2317530(SREBP1A,1C,2 binds SCAP:cholesterol:INSIG and is retained in the endoplasmic reticulum);R-HSA-2317531(SREBP1A,1C,2 binds SCAP:INSIG:oxysterol and is retained in the endoplasmic reticulum)	25.3292	24.6801	24.234	9.49527	8.40734	6.3142	3.06577	1.61625	5.47729e-13	1.64998e-10	up	yes
ENSG00000264112	ENSG00000264112		ENST00000577267;ENST00000585065;ENST00000582096	NA	NA	NA	NA	NA	novel transcript	lncRNA	NA	NA	1.92142	2.1516	3.41239	10.4858	9.54993	6.83073	0.278615	-1.84365	5.89029e-13	1.75935e-10	down	yes
ENSG00000094804	CDC6	990	ENST00000209728;ENST00000582402;ENST00000577249;ENST00000580824;ENST00000648633;ENST00000473555;ENST00000649662	GO:0000076(DNA replication checkpoint signaling);GO:0000079(regulation of cyclin-dependent protein serine/threonine kinase activity);GO:0000166(nucleotide binding);GO:0000278(mitotic cell cycle);GO:0000922(spindle pole);GO:0003688(DNA replication origin binding);GO:0005515(protein binding);GO:0005524(ATP binding);GO:0005634(nucleus);GO:0005654(nucleoplasm);GO:0005737(cytoplasm);GO:0005829(cytosol…	04110(Cell cycle);04110(Cell cycle)	NA	NA	NA	cell division cycle 6 [Source:HGNC Symbol;Acc:HGNC:1744]	protein_coding;retained_intron	DOID:0050161(lower_respiratory_tract_disease);DOID:0050686(organ_system_cancer);DOID:14566(disease_of_cellular_proliferation);DOID:1579(respiratory_system_disease);DOID:162(cancer);DOID:2320(obstructive_lung_disease);DOID:3083(chronic_obstructive_pulmonary_disease);DOID:3119(gastrointestinal_system_cancer);DOID:3571(liver_cancer);DOID:4(disease);DOID:684(hepatocellular_carcinoma);DOID:686(liver_c…	R-HSA-176298(Activation of claspin);R-HSA-176318(Loading of claspin onto DNA during replication origin firing);R-HSA-68688(CDC6 association with ORC(1-6) at replication origins);R-HSA-68914(DNA polymerase alpha:primase binds at the origin);R-HSA-68916(DNA Replication Factor A (RPA) associates with the pre-replicative complex at the origin);R-HSA-68917(Cdc45 associates with the pre-replicative com…	37.9953	39.2322	40.4158	15.1919	15.0002	10.6416	2.88104	1.52659	6.24287e-13	1.84899e-10	up	yes
ENSG00000072274	TFRC	7037	ENST00000698290;ENST00000698274;ENST00000464011;ENST00000698289;ENST00000698280;ENST00000465288;ENST00000698288;ENST00000698282;ENST00000698295;ENST00000698284;ENST00000698281;ENST00000698277;ENST00000483983;ENST00000698276;ENST00000420415;ENST00000698292;ENST00000698279;ENST00000698275;ENST00000698293;ENST00000698286;ENST00000698291;ENST00000392396;ENST00000475593;ENST00000477148;ENST00000698283…	GO:0001618(virus receptor activity);GO:0001666(response to hypoxia);GO:0001934(positive regulation of protein phosphorylation);GO:0003723(RNA binding);GO:0003725(double-stranded RNA binding);GO:0004998(transferrin receptor activity);GO:0005515(protein binding);GO:0005576(extracellular region);GO:0005615(extracellular space);GO:0005634(nucleus);GO:0005737(cytoplasm);GO:0005739(mitochondrion);GO:00…	04066(HIF-1 signaling pathway);04144(Endocytosis);04145(Phagosome);04216(Ferroptosis);04640(Hematopoietic cell lineage);04640(Hematopoietic cell lineage)	NA	NA	NA	transferrin receptor [Source:HGNC Symbol;Acc:HGNC:11763]	protein_coding;nonsense_mediated_decay;processed_transcript;retained_intron	DOID:0014667(disease_of_metabolism);DOID:0050177(monogenic_disease);DOID:0050686(organ_system_cancer);DOID:0050687(cell_type_cancer);DOID:0050737(autosomal_recessive_disease);DOID:0050739(autosomal_genetic_disease);DOID:0060031(autoimmune_disease_of_gastrointestinal_tract);DOID:0060056(hypersensitivity_reaction_disease);DOID:0060083(immune_system_cancer);DOID:10241(thalassemia);DOID:1036(chronic_…	R-HSA-421831(trans-Golgi Network Coat Assembly);R-HSA-421833(Vamp And trans-Golgi Network AP-1 Binding Coupled With Cargo Capture);R-HSA-421835(trans-Golgi Network Vesicle Scission);R-HSA-421836(trans-Golgi Network Derived Vesicle Uncoating);R-HSA-5691154(HFE binds TFRC dimer);R-HSA-8866277(AP-2 directly binds some endocytic cargo);R-HSA-8867754(F- and N- BAR domain proteins bind the clathrin-coa…	114.088	118.564	115.448	21.1803	24.1872	7.4993	6.58446	2.71907	7.32844e-13	2.15242e-10	up	yes
ENSG00000274386	TMEM269	100129924	ENST00000536543;ENST00000637012;ENST00000605272;ENST00000421630	GO:0016020(membrane);GO:0016021(integral component of membrane);GO:0016021(integral component of membrane)	NA	NA	NA	NA	transmembrane protein 269 [Source:HGNC Symbol;Acc:HGNC:52381]	protein_coding;processed_transcript;nonsense_mediated_decay	NA	NA	0.158647	0.195604	0.232575	1.11224	1.07899	0.645938	0.206835	-2.27345	7.45899e-13	2.17266e-10	down	yes
ENSG00000066735	KIF26A	26153	ENST00000697132;ENST00000315264;ENST00000423312	GO:0000166(nucleotide binding);GO:0001560(regulation of cell growth by extracellular stimulus);GO:0003777(microtubule motor activity);GO:0005515(protein binding);GO:0005524(ATP binding);GO:0005737(cytoplasm);GO:0005829(cytosol);GO:0005856(cytoskeleton);GO:0005871(kinesin complex);GO:0005874(microtubule);GO:0007018(microtubule-based movement);GO:0008017(microtubule binding);GO:0009968(negative reg…	NA	NA	NA	NA	kinesin family member 26A [Source:HGNC Symbol;Acc:HGNC:20226]	protein_coding	NA	R-HSA-2213248(Transport of antigen loaded MHC II molecules to surface);R-HSA-6811423(Retrograde vesicle is tethered at the ER by the NRZ complex and t-SNAREs);R-HSA-6811426(Retrograde COPI vesicles bind kinesin and microtubules);R-HSA-983259(Kinesins move along microtubules consuming ATP);R-HSA-983266(Kinesins bind microtubules)	3.18051	3.38814	3.67561	1.23908	1.15232	0.890854	3.1211	1.64206	7.54187e-13	2.1788e-10	up	yes
ENSG00000148297	MED22	6837	ENST00000610888;ENST00000610672;ENST00000482295;ENST00000471524;ENST00000371999;ENST00000343730;ENST00000457204	GO:0003712(transcription coregulator activity);GO:0005515(protein binding);GO:0005634(nucleus);GO:0005737(cytoplasm);GO:0006357(regulation of transcription by RNA polymerase II);GO:0016592(mediator complex);GO:0032968(positive regulation of transcription elongation by RNA polymerase II);GO:0051123(RNA polymerase II preinitiation complex assembly);GO:0060261(positive regulation of transcription in…	NA	NA	NA	NA	mediator complex subunit 22 [Source:HGNC Symbol;Acc:HGNC:11477]	protein_coding;retained_intron;processed_transcript	NA	R-HSA-1183003(Expression of Leptin);R-HSA-1183058(Expression of Adiponectin);R-HSA-381309(PPARG:RXRA heterodimer binds to fatty acid-like ligands);R-HSA-560472(Expression of Phosphoenolpyruvate carboxykinase 1 (PEPCK-C));R-HSA-560473(Expression of ANGPTL4);R-HSA-560491(Expression of CEBPA);R-HSA-560493(Expression of Perilipin (PLIN));R-HSA-560498(Expression of Lipoprotein lipase (LPL));R-HSA-5605…	3.697	3.5536	4.04067	1.20406	1.25708	1.11361	3.15861	1.65929	8.1361e-13	2.33136e-10	up	yes
ENSG00000109472	CPE	1363	ENST00000402744;ENST00000480404	GO:0003214(cardiac left ventricle morphogenesis);GO:0004180(carboxypeptidase activity);GO:0004181(metallocarboxypeptidase activity);GO:0005515(protein binding);GO:0005576(extracellular region);GO:0005615(extracellular space);GO:0005794(Golgi apparatus);GO:0005886(plasma membrane);GO:0006508(proteolysis);GO:0006518(peptide metabolic process);GO:0007218(neuropeptide signaling pathway);GO:0008233(pe…	04940(Type I diabetes mellitus);04940(Type I diabetes mellitus)	K01294	EC:3.4.17.10	NA	carboxypeptidase E [Source:HGNC Symbol;Acc:HGNC:2303]	protein_coding;processed_transcript	DOID:0014667(disease_of_metabolism);DOID:0050828(artery_disease);DOID:114(heart_disease);DOID:1168(familial_hyperlipidemia);DOID:1287(cardiovascular_system_disease);DOID:178(vascular_disease);DOID:1936(atherosclerosis);DOID:2348(arteriosclerotic_cardiovascular_disease);DOID:2349(arteriosclerosis);DOID:3146(lipid_metabolism_disorder);DOID:3393(coronary_artery_disease);DOID:4(disease);DOID:655(inhe…	R-HSA-9023159(Carboxypeptidase E cleaves C-peptide (Insulin(57-89)) to yield C-peptide (Insulin(57-87)));R-HSA-9023163(Carboxypeptidase E cleaves Insulin(25-56) to yield Insulin(25-54))	8.60416	9.47486	9.441	27.3902	27.4057	17.2108	0.382187	-1.38765	8.53787e-13	2.42675e-10	down	yes
ENSG00000185745	IFIT1	3434	ENST00000371804;ENST00000546318	GO:0002376(immune system process);GO:0003723(RNA binding);GO:0005515(protein binding);GO:0005737(cytoplasm);GO:0005829(cytosol);GO:0009615(response to virus);GO:0019060(intracellular transport of viral protein in host cell);GO:0032091(negative regulation of protein binding);GO:0043657(host cell);GO:0045070(positive regulation of viral genome replication);GO:0045071(negative regulation of viral ge…	05160(Hepatitis C);05160(Hepatitis C)	NA	NA	NA	interferon induced protein with tetratricopeptide repeats 1 [Source:HGNC Symbol;Acc:HGNC:5407]	protein_coding	NA	R-HSA-1015702(Expression of IFN-induced genes);R-HSA-1169406(ISGylation of host proteins);R-HSA-1678841(Regulation of protein ISGylation by ISG15 deconjugating enzyme USP18)	0.671271	0.543708	0.627988	1.92094	1.88248	1.73351	0.33285	-1.58705	1.10447e-12	3.11417e-10	down	yes
ENSG00000187244	BCAM	4059,587	ENST00000611077;ENST00000588714;ENST00000589558;ENST00000270233;ENST00000588603;ENST00000588303;ENST00000590108;ENST00000590196	GO:0004888(transmembrane signaling receptor activity);GO:0005055(laminin receptor activity);GO:0005515(protein binding);GO:0005576(extracellular region);GO:0005886(plasma membrane);GO:0005887(integral component of plasma membrane);GO:0007155(cell adhesion);GO:0007160(cell-matrix adhesion);GO:0007165(signal transduction);GO:0008022(protein C-terminus binding);GO:0009897(external side of plasma mem…	NA	NA	NA	NA	basal cell adhesion molecule (Lutheran blood group) [Source:HGNC Symbol;Acc:HGNC:6722]	protein_coding;retained_intron;nonsense_mediated_decay	DOID:0050177(monogenic_disease);DOID:0050686(organ_system_cancer);DOID:0050687(cell_type_cancer);DOID:0050737(autosomal_recessive_disease);DOID:0050739(autosomal_genetic_disease);DOID:0060072(benign_neoplasm);DOID:0060085(organ_system_benign_neoplasm);DOID:0060121(integumentary_system_benign_neoplasm);DOID:10923(sickle_cell_anemia);DOID:14566(disease_of_cellular_proliferation);DOID:162(cancer);DO…	NA	4.5431	4.98663	5.80977	15.7826	13.2937	16.1383	0.339259	-1.55954	1.11973e-12	3.13214e-10	down	yes
ENSG00000176244	ACBD7	414149	ENST00000356189	GO:0000062(fatty-acyl-CoA binding);GO:0005515(protein binding);GO:0006631(fatty acid metabolic process);GO:0008289(lipid binding)	NA	NA	NA	NA	acyl-CoA binding domain containing 7 [Source:HGNC Symbol;Acc:HGNC:17715]	protein_coding	NA	R-HSA-8848246(DBI, ACBD7 bind MCFA-CoA and LCFA-CoA)	0.868126	0.723107	0.785661	2.73249	2.62067	1.89065	0.328128	-1.60767	1.13815e-12	3.13793e-10	down	yes
ENSG00000134755	DSC2	1824,1825	ENST00000251081;ENST00000280904;ENST00000648081;ENST00000682357	GO:0001533(cornified envelope);GO:0005509(calcium ion binding);GO:0005515(protein binding);GO:0005829(cytosol);GO:0005886(plasma membrane);GO:0005911(cell-cell junction);GO:0005912(adherens junction);GO:0007155(cell adhesion);GO:0007156(homophilic cell adhesion via plasma membrane adhesion molecules);GO:0009267(cellular response to starvation);GO:0014704(intercalated disc);GO:0016020(membrane);GO…	05412(Arrhythmogenic right ventricular cardiomyopathy);05412(Arrhythmogenic right ventricular cardiomyopathy)	NA	NA	NA	desmocollin 2 [Source:HGNC Symbol;Acc:HGNC:3036]	protein_coding	DOID:14566(disease_of_cellular_proliferation);DOID:162(cancer);DOID:4(disease)	R-HSA-6809393(Keratin filaments bind cell-cell adhesion complexes);R-HSA-6810357(Fillagrin and keratin intermediate filaments polymerise forming a network);R-HSA-6810937(Lamellar bodies bind the early cornified envelope);R-HSA-6811539(Reinforcement of the Cornified Envelope);R-HSA-6814298(Late envelope proteins bind cornified envelope:CDSN);R-HSA-6814387(CASP14 cleaves filaggrin);R-HSA-6814695(PE…	11.5129	10.916	11.4078	2.29709	2.28743	0.774078	6.31445	2.65866	1.13961e-12	3.13793e-10	up	yes
ENSG00000262454	MIR193BHG	100129781	ENST00000641433;ENST00000570945;ENST00000575792;ENST00000641728;ENST00000641294;ENST00000668516;ENST00000641765;ENST00000641327	NA	NA	NA	NA	NA	MIR193b-365a host gene [Source:HGNC Symbol;Acc:HGNC:51945]	lncRNA	NA	NA	1.09947	0.923987	0.81505	0.188523	0.167791	0.17102	5.38275	2.42834	1.14942e-12	3.14041e-10	up	yes
ENSG00000107957	SH3PXD2A	9644	ENST00000369774;ENST00000692756;ENST00000355946;ENST00000691105;ENST00000315994;ENST00000420222	GO:0001701(in utero embryonic development);GO:0002020(protease binding);GO:0002102(podosome);GO:0005515(protein binding);GO:0005546(phosphatidylinositol-4,5-bisphosphate binding);GO:0005737(cytoplasm);GO:0005829(cytosol);GO:0006801(superoxide metabolic process);GO:0010314(phosphatidylinositol-5-phosphate binding);GO:0016176(superoxide-generating NADPH oxidase activator activity);GO:0030054(cell j…	NA	NA	NA	NA	SH3 and PX domains 2A [Source:HGNC Symbol;Acc:HGNC:23664]	protein_coding;processed_transcript	DOID:14566(disease_of_cellular_proliferation);DOID:162(cancer);DOID:4(disease)	R-HSA-8941234(SH3PXD2A binds ADAM12,ADAM15,ADAM19);R-HSA-9013157(CDC42 binds effectors at the plasma membrane)	3.79241	3.92018	4.02373	0.915521	1.28168	0.626049	4.15703	2.05555	1.22027e-12	3.3032e-10	up	yes
ENSG00000254166	CASC19	103021165	ENST00000500112;ENST00000642142;ENST00000641421;ENST00000641681;ENST00000642102;ENST00000641674;ENST00000642018;ENST00000657669;ENST00000641153;ENST00000641365;ENST00000641013;ENST00000641794;ENST00000641919;ENST00000641584;ENST00000642088;ENST00000523510;ENST00000641588;ENST00000642076;ENST00000642118;ENST00000641625;ENST00000641309;ENST00000641357;ENST00000641060;ENST00000641704;ENST00000641414…	NA	NA	NA	NA	NA	cancer susceptibility 19 [Source:HGNC Symbol;Acc:HGNC:49476]	lncRNA;retained_intron	NA	NA	0.291568	0.300772	0.36441	0.0824724	0.0825458	0.0659614	4.14214	2.05038	1.22775e-12	3.3032e-10	up	yes
ENSG00000145882	PCYOX1L	78991	ENST00000274569;ENST00000507621;ENST00000514349;ENST00000510990;ENST00000503240;ENST00000505669	GO:0001735(prenylcysteine oxidase activity);GO:0005576(extracellular region);GO:0016020(membrane);GO:0016491(oxidoreductase activity);GO:0016670(oxidoreductase activity, acting on a sulfur group of donors, oxygen as acceptor);GO:0030327(prenylated protein catabolic process);GO:0030328(prenylcysteine catabolic process);GO:0031093(platelet alpha granule lumen);GO:0031093(platelet alpha granule lume…	NA	NA	NA	NA	prenylcysteine oxidase 1 like [Source:HGNC Symbol;Acc:HGNC:28477]	protein_coding;retained_intron;nonsense_mediated_decay	NA	R-HSA-481007(Exocytosis of platelet alpha granule contents)	1.07271	0.958088	1.08224	3.06577	2.61525	2.61388	0.375296	-1.4139	1.24486e-12	3.32388e-10	down	yes
ENSG00000153162	BMP6	654	ENST00000283147	GO:0000122(negative regulation of transcription by RNA polymerase II);GO:0001501(skeletal system development);GO:0001503(ossification);GO:0001649(osteoblast differentiation);GO:0001654(eye development);GO:0001822(kidney development);GO:0001938(positive regulation of endothelial cell proliferation);GO:0001958(endochondral ossification);GO:0003323(type B pancreatic cell development);GO:0005125(cyto…	04060(Cytokine-cytokine receptor interaction);04350(TGF-beta signaling pathway);04390(Hippo signaling pathway);04913(Ovarian steroidogenesis)	NA	NA	NA	bone morphogenetic protein 6 [Source:HGNC Symbol;Acc:HGNC:1073]	protein_coding	DOID:0014667(disease_of_metabolism);DOID:0050013(carbohydrate_metabolism_disease);DOID:0050686(organ_system_cancer);DOID:0060083(immune_system_cancer);DOID:0060158(acquired_metabolic_disease);DOID:0070004(myeloma);DOID:0080001(bone_disease);DOID:0080005(bone_remodeling_disease);DOID:0080008(ischemic_bone_disease);DOID:10159(osteonecrosis);DOID:10283(prostate_cancer);DOID:10652(Alzheimer's_disease…	NA	0.517634	0.469068	0.497495	1.63667	1.62656	1.63357	0.303096	-1.72216	1.29282e-12	3.42598e-10	down	yes
ENSG00000228672	PROB1	389333	ENST00000434752	GO:0005654(nucleoplasm)	NA	NA	NA	NA	proline rich basic protein 1 [Source:HGNC Symbol;Acc:HGNC:41906]	protein_coding	NA	NA	1.16996	1.17234	1.04858	0.268476	0.202741	0.204468	5.01842	2.32723	1.3826e-12	3.63656e-10	up	yes
ENSG00000272841	MAP3K4-AS1	117981787	ENST00000608721	NA	NA	NA	NA	NA	MAP3K4 antisense RNA 1 [Source:HGNC Symbol;Acc:HGNC:55048]	lncRNA	NA	NA	1.57581	1.12351	1.46134	0.179985	0.154255	0.16887	8.26988	3.04787	1.46322e-12	3.8109e-10	up	yes
ENSG00000115738	ID2	3398	ENST00000396290;ENST00000472142;ENST00000331129;ENST00000234091	GO:0000122(negative regulation of transcription by RNA polymerase II);GO:0000791(euchromatin);GO:0003166(bundle of His development);GO:0005515(protein binding);GO:0005634(nucleus);GO:0005654(nucleoplasm);GO:0005737(cytoplasm);GO:0005829(cytosol);GO:0007507(heart development);GO:0007623(circadian rhythm);GO:0010628(positive regulation of gene expression);GO:0010629(negative regulation of gene expr…	04350(TGF-beta signaling pathway);04390(Hippo signaling pathway);04550(Signaling pathways regulating pluripotency of stem cells);05202(Transcriptional misregulation in cancer);05202(Transcriptional misregulation in cancer)	NA	NA	bHLH	inhibitor of DNA binding 2 [Source:HGNC Symbol;Acc:HGNC:5361]	protein_coding;retained_intron	DOID:0050686(organ_system_cancer);DOID:0050687(cell_type_cancer);DOID:0050828(artery_disease);DOID:0060037(developmental_disorder_of_mental_health);DOID:0060040(pervasive_developmental_disorder);DOID:0060083(immune_system_cancer);DOID:0080001(bone_disease);DOID:10283(prostate_cancer);DOID:10763(hypertension);DOID:1107(esophageal_carcinoma);DOID:1115(sarcoma);DOID:1192(peripheral_nervous_system_ne…	R-HSA-9612534(Expression of ID2 and ID4 is repressed by EGR2:NAB)	19.0988	20.8733	19.9054	52.5422	56.6518	62.845	0.348046	-1.52265	1.47197e-12	3.8109e-10	down	yes
ENSG00000250722	SELENOP	6414	ENST00000512980;ENST00000513303;ENST00000506078;ENST00000510965;ENST00000514985;ENST00000505309;ENST00000508937;ENST00000510650;ENST00000514403	GO:0001887(selenium compound metabolic process);GO:0005576(extracellular region);GO:0005615(extracellular space);GO:0006979(response to oxidative stress);GO:0007420(brain development);GO:0007626(locomotory behavior);GO:0008430(selenium binding);GO:0009791(post-embryonic development);GO:0010269(response to selenium ion);GO:0016020(membrane);GO:0016021(integral component of membrane);GO:0019953(sex…	NA	NA	NA	NA	selenoprotein P [Source:HGNC Symbol;Acc:HGNC:10751]	retained_intron;processed_transcript;protein_coding	DOID:0014667(disease_of_metabolism);DOID:0050013(carbohydrate_metabolism_disease);DOID:0050686(organ_system_cancer);DOID:0060072(benign_neoplasm);DOID:0060084(cell_type_benign_neoplasm);DOID:0060158(acquired_metabolic_disease);DOID:10534(stomach_cancer);DOID:14566(disease_of_cellular_proliferation);DOID:162(cancer);DOID:3119(gastrointestinal_system_cancer);DOID:3571(liver_cancer);DOID:3717(gastri…	R-HSA-481009(Exocytosis of platelet dense granule content)	0.428631	0.354829	0.403128	1.26827	1.35129	1.06351	0.322174	-1.63409	1.48133e-12	3.8109e-10	down	yes
ENSG00000117525	F3	2152,1272	ENST00000334047;ENST00000370207;ENST00000480356;ENST00000478217	GO:0001938(positive regulation of endothelial cell proliferation);GO:0002020(protease binding);GO:0002541(activation of plasma proteins involved in acute inflammatory response);GO:0002543(activation of blood coagulation via clotting cascade);GO:0004252(serine-type endopeptidase activity);GO:0004896(cytokine receptor activity);GO:0005515(protein binding);GO:0005543(phospholipid binding);GO:0005576…	04610(Complement and coagulation cascades);04933(AGE-RAGE signaling pathway in diabetic complications);04933(AGE-RAGE signaling pathway in diabetic complications)	NA	NA	NA	coagulation factor III, tissue factor [Source:HGNC Symbol;Acc:HGNC:3541]	protein_coding;processed_transcript	DOID:0002116(pterygium);DOID:0014667(disease_of_metabolism);DOID:0050117(disease_by_infectious_agent);DOID:0050155(sensory_system_disease);DOID:0050161(lower_respiratory_tract_disease);DOID:0050339(commensal_bacterial_infectious_disease);DOID:0050615(respiratory_system_cancer);DOID:0050686(organ_system_cancer);DOID:0050687(cell_type_cancer);DOID:0050700(cardiomyopathy);DOID:0050828(artery_disease…	R-HSA-140736(factor X -> factor Xa + factor X activation peptide (TF:F7a catalyst));R-HSA-140748(tissue factor (TF) + activated factor VII (F7a) -> TF:F7a complex);R-HSA-140761(sequestered tissue factor -> tissue factor);R-HSA-140777(factor X -> factor Xa + factor X activation peptide (TF:F7 catalyst));R-HSA-140783(tissue factor (TF) + factor VII (F7) -> TF:F7 complex);R-HSA-140823(factor IX -> f…	18.7632	19.4371	19.3451	5.67048	6.6766	3.65263	3.59665	1.84665	1.50708e-12	3.84156e-10	up	yes
ENSG00000228716	DHFR	1719	ENST00000505337;ENST00000439211;ENST00000513048;ENST00000511032;ENST00000513314;ENST00000504396;ENST00000508282	GO:0000900(mRNA regulatory element binding translation repressor activity);GO:0003723(RNA binding);GO:0003729(mRNA binding);GO:0004146(dihydrofolate reductase activity);GO:0005515(protein binding);GO:0005542(folic acid binding);GO:0005737(cytoplasm);GO:0005739(mitochondrion);GO:0005829(cytosol);GO:0006545(glycine biosynthetic process);GO:0006729(tetrahydrobiopterin biosynthetic process);GO:000673…	00670(One carbon pool by folate);00790(Folate biosynthesis);01100(Metabolic pathways);01240(Biosynthesis of cofactors);01523(Antifolate resistance);01523(Antifolate resistance)	K00287	EC:1.5.1.3	NA	dihydrofolate reductase [Source:HGNC Symbol;Acc:HGNC:2861]	protein_coding;processed_transcript;retained_intron	DOID:0050686(organ_system_cancer);DOID:0060037(developmental_disorder_of_mental_health);DOID:0060040(pervasive_developmental_disorder);DOID:0060041(autism_spectrum_disorder);DOID:0060083(immune_system_cancer);DOID:0060100(musculoskeletal_system_cancer);DOID:1037(lymphoblastic_leukemia);DOID:1240(leukemia);DOID:12849(autistic_disorder);DOID:13382(megaloblastic_anemia);DOID:14566(disease_of_cellula…	R-HSA-1497794(Salvage - BH2 is reduced to BH4 by DHFR);R-HSA-8961874(DHFR gene expression is stimulated by E2F1);R-HSA-9709098(DHFR dimer reduces FOLA to DHF);R-HSA-9709109(DHFR dimer binds DHFR inhibitors)	9.44176	11.3844	10.8868	3.92375	3.4096	2.77342	3.13779	1.64975	1.51504e-12	3.84156e-10	up	yes
ENSG00000166851	PLK1	5347	ENST00000564794;ENST00000570220;ENST00000564947;ENST00000562272;ENST00000562407;ENST00000300093;ENST00000567897;ENST00000568568	GO:0000070(mitotic sister chromatid segregation);GO:0000086(G2/M transition of mitotic cell cycle);GO:0000122(negative regulation of transcription by RNA polymerase II);GO:0000132(establishment of mitotic spindle orientation);GO:0000166(nucleotide binding);GO:0000278(mitotic cell cycle);GO:0000281(mitotic cytokinesis);GO:0000287(magnesium ion binding);GO:0000775(chromosome, centromeric region);GO…	04068(FoxO signaling pathway);04110(Cell cycle);04114(Oocyte meiosis);04914(Progesterone-mediated oocyte maturation);04914(Progesterone-mediated oocyte maturation)	K06631	EC:2.7.11.21	NA	polo like kinase 1 [Source:HGNC Symbol;Acc:HGNC:9077]	retained_intron;nonsense_mediated_decay;protein_coding	DOID:0050117(disease_by_infectious_agent);DOID:0050155(sensory_system_disease);DOID:0050177(monogenic_disease);DOID:0050686(organ_system_cancer);DOID:0050687(cell_type_cancer);DOID:0050736(autosomal_dominant_disease);DOID:0050737(autosomal_recessive_disease);DOID:0050739(autosomal_genetic_disease);DOID:0060071(pre_malignant_neoplasm);DOID:0060083(immune_system_cancer);DOID:0060116(sensory_system_…	R-HSA-141409(Mad1 binds kinetochore);R-HSA-141422(MAD2 converted to an inhibitory state via interaction with Mad1);R-HSA-141431(MAD2 associates with the Mad1 kinetochore complex);R-HSA-141439(Release of activated MAD2 from kinetochores);R-HSA-156673(Regulation of KIF23 (MKLP1) by phosphorylation);R-HSA-156678(Activation of Cdc25C);R-HSA-156682(PLK1 phosphorylates NUDC);R-HSA-156699(Inactivation o…	5.35855	6.35482	7.4689	20.3919	20.1872	26.5728	0.285655	-1.80765	1.74622e-12	4.39611e-10	down	yes
ENSG00000102870	ZNF629	23361	ENST00000262525	GO:0000978(RNA polymerase II cis-regulatory region sequence-specific DNA binding);GO:0001228(DNA-binding transcription activator activity, RNA polymerase II-specific);GO:0003677(DNA binding);GO:0005515(protein binding);GO:0005634(nucleus);GO:0006357(regulation of transcription by RNA polymerase II);GO:0045944(positive regulation of transcription by RNA polymerase II);GO:0046872(metal ion binding)	NA	NA	NA	zf-C2H2	zinc finger protein 629 [Source:HGNC Symbol;Acc:HGNC:29008]	protein_coding	NA	NA	3.99283	3.4841	3.94877	1.31801	1.07006	1.01673	3.35577	1.74664	1.76166e-12	4.40354e-10	up	yes
ENSG00000184897	H1-10	8971	ENST00000333762	GO:0000786(nucleosome);GO:0003677(DNA binding);GO:0003690(double-stranded DNA binding);GO:0003723(RNA binding);GO:0005634(nucleus);GO:0005654(nucleoplasm);GO:0005694(chromosome);GO:0005730(nucleolus);GO:0006334(nucleosome assembly);GO:0030261(chromosome condensation);GO:0030527(structural constituent of chromatin);GO:0031492(nucleosomal DNA binding);GO:0045296(cadherin binding);GO:0045910(negativ…	NA	NA	NA	NA	H1.10 linker histone [Source:HGNC Symbol;Acc:HGNC:4722]	protein_coding	NA	NA	18.6879	22.6725	16.8467	76.7715	61.2689	95.8767	0.248836	-2.00673	1.85521e-12	4.60472e-10	down	yes
ENSG00000169429	CXCL8	3576	ENST00000307407;ENST00000401931;ENST00000696131;ENST00000483500	GO:0001525(angiogenesis);GO:0002237(response to molecule of bacterial origin);GO:0005125(cytokine activity);GO:0005153(interleukin-8 receptor binding);GO:0005515(protein binding);GO:0005576(extracellular region);GO:0005615(extracellular space);GO:0006935(chemotaxis);GO:0006952(defense response);GO:0006954(inflammatory response);GO:0006955(immune response);GO:0007165(signal transduction);GO:000718…	04060(Cytokine-cytokine receptor interaction);04061(Viral protein interaction with cytokine and cytokine receptor);04062(Chemokine signaling pathway);04064(NF-kappa B signaling pathway);04072(Phospholipase D signaling pathway);04218(Cellular senescence);04620(Toll-like receptor signaling pathway);04621(NOD-like receptor signaling pathway);04622(RIG-I-like receptor signaling pathway);04657(IL-17 s…	NA	NA	NA	C-X-C motif chemokine ligand 8 [Source:HGNC Symbol;Acc:HGNC:6025]	protein_coding;nonsense_mediated_decay;retained_intron	DOID:0014667(disease_of_metabolism);DOID:0050013(carbohydrate_metabolism_disease);DOID:0050117(disease_by_infectious_agent);DOID:0050155(sensory_system_disease);DOID:0050161(lower_respiratory_tract_disease);DOID:0050177(monogenic_disease);DOID:0050338(primary_bacterial_infectious_disease);DOID:0050339(commensal_bacterial_infectious_disease);DOID:0050589(inflammatory_bowel_disease);DOID:0050615(re…	R-HSA-373791(Receptor CXCR1 binds CXCL6 and CXCL8 ligands);R-HSA-373813(Receptor CXCR2 binds ligands CXCL1 to 7);R-HSA-374251(DARC is a non-specific receptor for many chemokines);R-HSA-3790137(Stimulation of IL8 transcription in senescent cells);R-HSA-380073(Liganded Gi-activating GPCR acts as a GEF for Gi);R-HSA-517731(Expression of IL-8);R-HSA-6784160(IL10 negatively regulates extracellular inf…	20.8938	19.3793	16.5013	5.42838	4.96835	2.71465	4.33016	2.11442	1.96279e-12	4.83767e-10	up	yes
ENSG00000198482	ZNF808	388558	ENST00000359798;ENST00000487863;ENST00000465448;ENST00000486474	GO:0000978(RNA polymerase II cis-regulatory region sequence-specific DNA binding);GO:0001228(DNA-binding transcription activator activity, RNA polymerase II-specific);GO:0003677(DNA binding);GO:0005634(nucleus);GO:0006355(regulation of DNA-templated transcription);GO:0006357(regulation of transcription by RNA polymerase II);GO:0045944(positive regulation of transcription by RNA polymerase II);GO:…	05168(Herpes simplex virus 1 infection);05168(Herpes simplex virus 1 infection)	NA	NA	zf-C2H2	zinc finger protein 808 [Source:HGNC Symbol;Acc:HGNC:33230]	protein_coding;nonsense_mediated_decay	NA	NA	4.14316	4.19284	4.63181	1.49411	1.56086	1.10973	3.11375	1.63865	2.02293e-12	4.95127e-10	up	yes
ENSG00000100867	DHRS2	10202	ENST00000556701;ENST00000344777;ENST00000250383;ENST00000556729;ENST00000556550;ENST00000611765;ENST00000553600;ENST00000557535	GO:0004090(carbonyl reductase (NADPH) activity);GO:0005515(protein binding);GO:0005634(nucleus);GO:0005635(nuclear envelope);GO:0005654(nucleoplasm);GO:0005737(cytoplasm);GO:0005739(mitochondrion);GO:0005759(mitochondrial matrix);GO:0008207(C21-steroid hormone metabolic process);GO:0008285(negative regulation of cell population proliferation);GO:0009636(response to toxic substance);GO:0016491(oxi…	NA	NA	NA	NA	dehydrogenase/reductase 2 [Source:HGNC Symbol;Acc:HGNC:18349]	retained_intron;protein_coding	NA	NA	0.880763	1.01108	1.28382	5.73031	3.07471	5.08807	0.228579	-2.12924	2.05095e-12	4.98521e-10	down	yes
ENSG00000198039	ZNF273	10793	ENST00000395375;ENST00000476120;ENST00000489672;ENST00000476730;ENST00000527278	GO:0000978(RNA polymerase II cis-regulatory region sequence-specific DNA binding);GO:0000981(DNA-binding transcription factor activity, RNA polymerase II-specific);GO:0003677(DNA binding);GO:0005515(protein binding);GO:0005634(nucleus);GO:0006355(regulation of DNA-templated transcription);GO:0006357(regulation of transcription by RNA polymerase II);GO:0046872(metal ion binding);GO:0046872(metal i…	05168(Herpes simplex virus 1 infection);05168(Herpes simplex virus 1 infection)	NA	NA	zf-C2H2	zinc finger protein 273 [Source:HGNC Symbol;Acc:HGNC:13067]	nonsense_mediated_decay;protein_coding;processed_transcript	NA	R-HSA-975040(KRAB-ZNF / KAP Interaction)	1.48398	1.38315	1.83987	0.465766	0.480191	0.353505	3.62227	1.85689	2.0843e-12	5.03159e-10	up	yes
ENSG00000247796	MOCS2-DT	257396	ENST00000499459;ENST00000671496;ENST00000658778;ENST00000660072;ENST00000502171;ENST00000656188;ENST00000655901	NA	NA	NA	NA	NA	MOCS2 divergent transcript [Source:HGNC Symbol;Acc:HGNC:27417]	lncRNA	NA	NA	0.312185	0.342309	0.317929	0.0376815	0.0248904	0.0382893	9.6412	3.26921	2.32389e-12	5.57181e-10	up	yes
ENSG00000189283	FHIT	2272	ENST00000466788;ENST00000492590;ENST00000488467;ENST00000476844;ENST00000490952;ENST00000341848;ENST00000468189	GO:0000166(nucleotide binding);GO:0001650(fibrillar center);GO:0003824(catalytic activity);GO:0005515(protein binding);GO:0005634(nucleus);GO:0005737(cytoplasm);GO:0005739(mitochondrion);GO:0005829(cytosol);GO:0005886(plasma membrane);GO:0006163(purine nucleotide metabolic process);GO:0006915(apoptotic process);GO:0015964(diadenosine triphosphate catabolic process);GO:0016740(transferase activity…	00230(Purine metabolism);01100(Metabolic pathways);05222(Small cell lung cancer);05223(Non-small cell lung cancer);05223(Non-small cell lung cancer)	K01522	EC:3.6.1.29	NA	fragile histidine triad diadenosine triphosphatase [Source:HGNC Symbol;Acc:HGNC:3701]	processed_transcript;protein_coding;retained_intron	DOID:0050177(monogenic_disease);DOID:0050615(respiratory_system_cancer);DOID:0050686(organ_system_cancer);DOID:0050687(cell_type_cancer);DOID:0050736(autosomal_dominant_disease);DOID:0050739(autosomal_genetic_disease);DOID:0060083(immune_system_cancer);DOID:10283(prostate_cancer);DOID:10286(prostate_carcinoma);DOID:1240(leukemia);DOID:13186(megaesophagus);DOID:1324(lung_cancer);DOID:14566(disease…	NA	0.207047	0.244767	0.370446	1.25156	1.24595	1.88009	0.187834	-2.41247	2.38802e-12	5.68687e-10	down	yes
ENSG00000206053	JPT2	90861	ENST00000562684;ENST00000248098;ENST00000566691;ENST00000562569;ENST00000569256;ENST00000569765;ENST00000565851;ENST00000566925;ENST00000561516;ENST00000568376;ENST00000382710;ENST00000567717	GO:0005515(protein binding);GO:0005634(nucleus);GO:0005737(cytoplasm);GO:0005829(cytosol);GO:0005886(plasma membrane);GO:0050848(regulation of calcium-mediated signaling);GO:0075509(endocytosis involved in viral entry into host cell);GO:0075509(endocytosis involved in viral entry into host cell)	NA	NA	NA	NA	Jupiter microtubule associated homolog 2 [Source:HGNC Symbol;Acc:HGNC:14137]	protein_coding;processed_transcript;nonsense_mediated_decay;retained_intron	NA	NA	53.4149	54.12	52.2193	21.2385	20.6986	16.8433	2.71781	1.44245	2.59002e-12	6.12652e-10	up	yes
ENSG00000135245	HILPDA	29923	ENST00000257696;ENST00000435296;ENST00000481454	GO:0001819(positive regulation of cytokine production);GO:0005102(signaling receptor binding);GO:0005515(protein binding);GO:0005576(extracellular region);GO:0005615(extracellular space);GO:0005654(nucleoplasm);GO:0005811(lipid droplet);GO:0005829(cytosol);GO:0008284(positive regulation of cell population proliferation);GO:0009986(cell surface);GO:0010884(positive regulation of lipid storage);GO:…	NA	NA	NA	NA	hypoxia inducible lipid droplet associated [Source:HGNC Symbol;Acc:HGNC:28859]	protein_coding;processed_transcript	DOID:0050686(organ_system_cancer);DOID:0050687(cell_type_cancer);DOID:120(female_reproductive_organ_cancer);DOID:14566(disease_of_cellular_proliferation);DOID:162(cancer);DOID:193(reproductive_organ_cancer);DOID:2151(malignant_ovarian_surface_epithelial_stromal_neoplasm);DOID:2152(ovary_epithelial_cancer);DOID:2394(ovarian_cancer);DOID:299(adenocarcinoma);DOID:305(carcinoma);DOID:3713(ovary_adeno…	R-HSA-8858270(HILPDA binds lipid droplets)	85.5621	80.1915	76.561	26.9595	24.8845	25.0105	3.1529	1.65668	2.70878e-12	6.36473e-10	up	yes
ENSG00000111615	KRR1	11103	ENST00000229214;ENST00000438169;ENST00000551070;ENST00000550023;ENST00000550898	GO:0003676(nucleic acid binding);GO:0003723(RNA binding);GO:0005515(protein binding);GO:0005634(nucleus);GO:0005654(nucleoplasm);GO:0005694(chromosome);GO:0005730(nucleolus);GO:0005737(cytoplasm);GO:0006364(rRNA processing);GO:0016020(membrane);GO:0032040(small-subunit processome);GO:0042254(ribosome biogenesis);GO:0045171(intercellular bridge);GO:0045171(intercellular bridge)	NA	NA	NA	NA	KRR1 small subunit processome component homolog [Source:HGNC Symbol;Acc:HGNC:5176]	protein_coding;retained_intron	NA	R-HSA-6790906(EMG1 of the SSU processome methylates pseudouridine-1248 of 18S rRNA yielding N(1)-methylpseudouridine-1248);R-HSA-6791221(30S pre-rRNA is nucleolytically processed at site 1 to yield 21S pre-rRNA);R-HSA-6791222(21S pre-rRNA is nucleolytically processed at site E (site2a) to yield 18SE pre-rRNA);R-HSA-6791227(47S pre-rRNA is nucleolytically processed at A' (01,A1), site A0, and site…	16.0218	15.8066	16.6605	6.10471	6.64586	4.8753	2.75101	1.45996	2.90581e-12	6.78247e-10	up	yes
ENSG00000188994	ZNF292	23036	ENST00000369577;ENST00000369578;ENST00000466062;ENST00000392985;ENST00000699924;ENST00000699989;ENST00000699914;ENST00000699991;ENST00000699923;ENST00000699990	GO:0000981(DNA-binding transcription factor activity, RNA polymerase II-specific);GO:0001228(DNA-binding transcription activator activity, RNA polymerase II-specific);GO:0003677(DNA binding);GO:0005634(nucleus);GO:0006357(regulation of transcription by RNA polymerase II);GO:0045944(positive regulation of transcription by RNA polymerase II);GO:0046872(metal ion binding);GO:0046872(metal ion bindin…	NA	NA	NA	zf-C2H2	zinc finger protein 292 [Source:HGNC Symbol;Acc:HGNC:18410]	protein_coding;processed_transcript;retained_intron	NA	NA	8.41488	8.15544	8.69944	1.47772	1.61437	0.447287	7.1396	2.83584	3.30032e-12	7.65261e-10	up	yes
ENSG00000072182	ASIC4	55515	ENST00000461395;ENST00000474489;ENST00000693692;ENST00000473709	GO:0001662(behavioral fear response);GO:0005216(ion channel activity);GO:0005272(sodium channel activity);GO:0005515(protein binding);GO:0005887(integral component of plasma membrane);GO:0006811(ion transport);GO:0006814(sodium ion transport);GO:0015081(sodium ion transmembrane transporter activity);GO:0015280(ligand-gated sodium channel activity);GO:0016020(membrane);GO:0016021(integral componen…	04750(Inflammatory mediator regulation of TRP channels);04750(Inflammatory mediator regulation of TRP channels)	NA	NA	NA	acid sensing ion channel subunit family member 4 [Source:HGNC Symbol;Acc:HGNC:21263]	retained_intron;protein_coding;processed_transcript	NA	R-HSA-2671885(ASIC trimers:H+ transport extracellular Na+ to cytosol)	0.0627957	0.0568445	0.0521974	0.482043	0.324191	0.453323	0.136427	-2.8738	3.37992e-12	7.78596e-10	down	yes
ENSG00000181016	LSMEM1	286006	ENST00000312849;ENST00000486022;ENST00000471030;ENST00000455302	GO:0005515(protein binding);GO:0016020(membrane);GO:0016021(integral component of membrane);GO:0016021(integral component of membrane)	NA	NA	NA	NA	leucine rich single-pass membrane protein 1 [Source:HGNC Symbol;Acc:HGNC:22036]	protein_coding;processed_transcript;nonsense_mediated_decay	NA	NA	0.657747	0.509427	0.472193	2.06901	2.21795	2.24879	0.250831	-1.99521	3.44803e-12	7.89128e-10	down	yes
ENSG00000186862	PDZD7	79955	ENST00000619208;ENST00000474125;ENST00000644782;ENST00000470414;ENST00000644576;ENST00000646029;ENST00000370215;ENST00000642474;ENST00000645349	GO:0002141(stereocilia ankle link);GO:0002142(stereocilia ankle link complex);GO:0005515(protein binding);GO:0005615(extracellular space);GO:0005634(nucleus);GO:0005654(nucleoplasm);GO:0005886(plasma membrane);GO:0005929(cilium);GO:0007605(sensory perception of sound);GO:0032420(stereocilium);GO:0032426(stereocilium tip);GO:0042802(identical protein binding);GO:0042995(cell projection);GO:0045184…	NA	NA	NA	NA	PDZ domain containing 7 [Source:HGNC Symbol;Acc:HGNC:26257]	protein_coding;nonsense_mediated_decay;retained_intron	DOID:0050155(sensory_system_disease);DOID:1492(eye_and_adnexa_disease);DOID:225(syndrome);DOID:4(disease);DOID:5614(eye_disease);DOID:5679(retinal_disease);DOID:7(disease_of_anatomical_entity);DOID:863(nervous_system_disease)	NA	0.922071	0.858183	0.865757	2.40978	2.21593	2.05384	0.396137	-1.33593	3.47816e-12	7.9089e-10	down	yes
ENSG00000174460	ZCCHC12	170261	ENST00000310164	GO:0003676(nucleic acid binding);GO:0005515(protein binding);GO:0005634(nucleus);GO:0008270(zinc ion binding);GO:0046872(metal ion binding)	NA	NA	NA	NA	zinc finger CCHC-type containing 12 [Source:HGNC Symbol;Acc:HGNC:27273]	protein_coding	NA	NA	0.429287	0.607223	0.560136	1.97779	2.3327	2.24433	0.243583	-2.03751	3.58315e-12	8.09538e-10	down	yes
ENSG00000175305	CCNE2	9134	ENST00000520509;ENST00000308108;ENST00000523476;ENST00000524224;ENST00000521809;ENST00000396133;ENST00000519889;ENST00000517487	GO:0000079(regulation of cyclin-dependent protein serine/threonine kinase activity);GO:0000082(G1/S transition of mitotic cell cycle);GO:0000307(cyclin-dependent protein kinase holoenzyme complex);GO:0000723(telomere maintenance);GO:0005515(protein binding);GO:0005634(nucleus);GO:0005654(nucleoplasm);GO:0005737(cytoplasm);GO:0005813(centrosome);GO:0005829(cytosol);GO:0006270(DNA replication initi…	04110(Cell cycle);04114(Oocyte meiosis);04115(p53 signaling pathway);04151(PI3K-Akt signaling pathway);04218(Cellular senescence);04934(Cushing syndrome);05161(Hepatitis B);05162(Measles);05165(Human papillomavirus infection);05166(Human T-cell leukemia virus 1 infection);05169(Epstein-Barr virus infection);05200(Pathways in cancer);05203(Viral carcinogenesis);05206(MicroRNAs in cancer);05215(Pro…	NA	NA	NA	cyclin E2 [Source:HGNC Symbol;Acc:HGNC:1590]	protein_coding;processed_transcript;nonsense_mediated_decay;retained_intron	DOID:0050155(sensory_system_disease);DOID:0050686(organ_system_cancer);DOID:0060116(sensory_system_cancer);DOID:14566(disease_of_cellular_proliferation);DOID:1492(eye_and_adnexa_disease);DOID:162(cancer);DOID:2174(ocular_cancer);DOID:3093(nervous_system_cancer);DOID:4645(retinal_cancer);DOID:4(disease);DOID:5614(eye_disease);DOID:5679(retinal_disease);DOID:768(retinoblastoma);DOID:771(retinal_cel…	R-HSA-1363303(p130 (RBL2) in complex with E2F4/5:DP1/2 binds to cyclin E/A:CDK2);R-HSA-1363306(p130 (RBL2) binds Cyclin E/A:CDK2);R-HSA-1363311(p107 (RBL1) in complex with E2F4:DP1/2 binds to cyclin E/A:CDK2);R-HSA-1363314(p107 (RBL1) binds CyclinE/A:CDK2);R-HSA-157906(Translocation of Cyclin E:Cdk2 complex to the nucleus);R-HSA-187520(Cyclin E/A:Cdk2-mediated phosphorylation of p27/p21);R-HSA-18…	9.99932	9.43295	10.0744	1.28699	0.887237	0.177307	12.5479	3.64937	3.61152e-12	8.10751e-10	up	yes
ENSG00000185551	NR2F2	7026	ENST00000394166;ENST00000453270;ENST00000421109;ENST00000394171;ENST00000559679	GO:0000122(negative regulation of transcription by RNA polymerase II);GO:0000978(RNA polymerase II cis-regulatory region sequence-specific DNA binding);GO:0001701(in utero embryonic development);GO:0001764(neuron migration);GO:0001893(maternal placenta development);GO:0001937(negative regulation of endothelial cell proliferation);GO:0001945(lymph vessel development);GO:0001972(retinoic acid bindi…	NA	NA	NA	RXR-like	nuclear receptor subfamily 2 group F member 2 [Source:HGNC Symbol;Acc:HGNC:7976]	protein_coding	DOID:14566(disease_of_cellular_proliferation);DOID:162(cancer);DOID:4(disease)	R-HSA-381283(Expression of PPARG)	21.2754	22.6494	20.4601	6.43458	6.48148	3.28858	3.97324	1.99032	4.05045e-12	9.03531e-10	up	yes
ENSG00000272512	ENSG00000272512		ENST00000606034	NA	NA	NA	NA	NA	novel transcript	lncRNA	NA	NA	0.816793	0.804928	0.961521	3.53667	3.58649	5.75847	0.200537	-2.31806	4.24367e-12	9.40681e-10	down	yes
ENSG00000260877	ENSG00000260877		ENST00000561588;ENST00000541137;ENST00000540356;ENST00000535660;ENST00000544781	NA	NA	NA	NA	NA	novel transcript	lncRNA	NA	NA	0.373467	0.740417	0.564577	2.82695	2.66214	2.86222	0.200982	-2.31486	4.3829e-12	9.65472e-10	down	yes
ENSG00000255874	PRECSIT	283487	ENST00000538077;ENST00000693706	NA	NA	NA	NA	NA	p53 regulated carcinoma associated Stat3 activating long intergenic non-protein coding transcript [Source:HGNC Symbol;Acc:HGNC:27492]	lncRNA	NA	NA	2.19772	2.3002	2.45073	0.809029	0.636568	0.59916	3.39828	1.7648	4.4388e-12	9.71711e-10	up	yes
ENSG00000158623	COPG2	26958	ENST00000425248;ENST00000330992;ENST00000617523	GO:0000139(Golgi membrane);GO:0005198(structural molecule activity);GO:0005737(cytoplasm);GO:0005783(endoplasmic reticulum);GO:0005789(endoplasmic reticulum membrane);GO:0005793(endoplasmic reticulum-Golgi intermediate compartment);GO:0005794(Golgi apparatus);GO:0005829(cytosol);GO:0006886(intracellular protein transport);GO:0006888(endoplasmic reticulum to Golgi vesicle-mediated transport);GO:00…	NA	NA	NA	NA	COPI coat complex subunit gamma 2 [Source:HGNC Symbol;Acc:HGNC:2237]	protein_coding;retained_intron	NA	R-HSA-6807872(Active ARF recruits coatomer);R-HSA-6807875(ARFGAP, cargo, v-SNAREs and p24 proteins bind nascent COPI complex);R-HSA-6807877(ARFGAPs stimulate ARF GTPase activity);R-HSA-6809003(ERGIC-to-Golgi vesicles bind dynein:dynactin );R-HSA-6809006(Vesicle is tethered through binding GOLGA2:GORASP1, GOLGB1 and the COG complex);R-HSA-6809010(COPI vesicle uncoating);R-HSA-6809011(cis-Golgi t-S…	6.02584	6.70842	6.52883	17.6415	17.174	11.5762	0.415227	-1.26803	4.57637e-12	9.95643e-10	down	yes
ENSG00000118242	MREG	55686	ENST00000263268;ENST00000620139;ENST00000420348;ENST00000424992;ENST00000439791	GO:0005515(protein binding);GO:0005764(lysosome);GO:0005765(lysosomal membrane);GO:0005886(plasma membrane);GO:0008289(lipid binding);GO:0016020(membrane);GO:0016324(apical plasma membrane);GO:0030318(melanocyte differentiation);GO:0030659(cytoplasmic vesicle membrane);GO:0031300(intrinsic component of organelle membrane);GO:0031410(cytoplasmic vesicle);GO:0031902(late endosome membrane);GO:00324…	NA	NA	NA	NA	melanoregulin [Source:HGNC Symbol;Acc:HGNC:25478]	protein_coding	NA	NA	6.15144	5.74434	6.23352	2.1085	2.12394	1.80592	3.00235	1.58609	4.90604e-12	1.06082e-09	up	yes
ENSG00000047644	WWC3	55841	ENST00000380861;ENST00000466248	GO:0000122(negative regulation of transcription by RNA polymerase II);GO:0005515(protein binding);GO:0005737(cytoplasm);GO:0005829(cytosol);GO:0006355(regulation of DNA-templated transcription);GO:0016477(cell migration);GO:0019900(kinase binding);GO:0035330(regulation of hippo signaling);GO:0035331(negative regulation of hippo signaling);GO:0046621(negative regulation of organ growth);GO:0060090…	NA	NA	NA	NA	WWC family member 3 [Source:HGNC Symbol;Acc:HGNC:29237]	protein_coding;processed_transcript	NA	NA	0.450615	0.495374	0.770927	2.64546	2.76428	1.47067	0.249537	-2.00268	5.25478e-12	1.12246e-09	down	yes
ENSG00000183087	GAS6	2621	ENST00000327773;ENST00000608763;ENST00000480426;ENST00000610073;ENST00000476291	GO:0001764(neuron migration);GO:0001786(phosphatidylserine binding);GO:0001934(positive regulation of protein phosphorylation);GO:0001961(positive regulation of cytokine-mediated signaling pathway);GO:0003104(positive regulation of glomerular filtration);GO:0005102(signaling receptor binding);GO:0005509(calcium ion binding);GO:0005515(protein binding);GO:0005576(extracellular region);GO:0005615(e…	01521(EGFR tyrosine kinase inhibitor resistance);01521(EGFR tyrosine kinase inhibitor resistance)	NA	NA	NA	growth arrest specific 6 [Source:HGNC Symbol;Acc:HGNC:4168]	protein_coding;retained_intron;processed_transcript	DOID:0050686(organ_system_cancer);DOID:0050828(artery_disease);DOID:0060083(immune_system_cancer);DOID:1037(lymphoblastic_leukemia);DOID:1240(leukemia);DOID:1287(cardiovascular_system_disease);DOID:14566(disease_of_cellular_proliferation);DOID:162(cancer);DOID:178(vascular_disease);DOID:1936(atherosclerosis);DOID:225(syndrome);DOID:2348(arteriosclerotic_cardiovascular_disease);DOID:2349(arteriosc…	R-HSA-163809(Gamma-carboxy pro-GAS6 transport from the endoplasmic reticulum to the Golgi apparatus);R-HSA-163810(GGCX gamma-carboxylates GAS6(31-691) (pro-GAS6));R-HSA-163843(Furin cleaves pro-GAS6 to GAS6);R-HSA-202710(MERTK receptor binds ligands (Gas6 or Protein S));R-HSA-481007(Exocytosis of platelet alpha granule contents);R-HSA-8952289(FAM20C phosphorylates FAM20C substrates)	2.78157	3.47092	3.58678	11.5017	11.1104	17.5111	0.245226	-2.02782	5.25479e-12	1.12246e-09	down	yes
ENSG00000189057	FAM111B	374393	ENST00000343597;ENST00000528234;ENST00000411426;ENST00000620384	GO:0000785(chromatin);GO:0005515(protein binding);GO:0005634(nucleus);GO:0006260(DNA replication);GO:0006508(proteolysis);GO:0008233(peptidase activity);GO:0016787(hydrolase activity);GO:0016787(hydrolase activity)	NA	NA	NA	NA	FAM111 trypsin like peptidase B [Source:HGNC Symbol;Acc:HGNC:24200]	protein_coding;retained_intron	NA	NA	1.82546	1.92363	2.55286	0.478656	0.552096	0.298279	4.74177	2.24542	5.32542e-12	1.13069e-09	up	yes
ENSG00000128965	CHAC1	79094	ENST00000617768;ENST00000487220;ENST00000444189	GO:0003839(gamma-glutamylcyclotransferase activity);GO:0005112(Notch binding);GO:0005515(protein binding);GO:0005737(cytoplasm);GO:0005794(Golgi apparatus);GO:0005802(trans-Golgi network);GO:0005829(cytosol);GO:0006750(glutathione biosynthetic process);GO:0006751(glutathione catabolic process);GO:0006915(apoptotic process);GO:0006986(response to unfolded protein);GO:0007219(Notch signaling pathwa…	00480(Glutathione metabolism);01100(Metabolic pathways);01100(Metabolic pathways)	K07232	EC:4.3.2.7	NA	ChaC glutathione specific gamma-glutamylcyclotransferase 1 [Source:HGNC Symbol;Acc:HGNC:28680]	protein_coding	NA	R-HSA-6785928(CHAC1,2 cleaves GSH to OPRO and CysGly);R-HSA-9653894(Expression of CHAC1)	54.1878	52.006	53.7629	6.83828	6.71664	11.9054	6.28259	2.65136	6.2763e-12	1.3246e-09	up	yes
ENSG00000205754	SLCO1B7	338821	ENST00000648739;ENST00000541784	NA	NA	NA	NA	NA	solute carrier organic anion transporter family member 1B7 (putative) [Source:HGNC Symbol;Acc:HGNC:32934]	transcribed_unprocessed_pseudogene;processed_transcript	NA	NA	0.471484	0.480657	0.589222	0	0	0	5137.88	12.327	6.73199e-12	1.41232e-09	up	yes
ENSG00000223705	NSUN5P1	155400	ENST00000393633;ENST00000421140;ENST00000701420;ENST00000691132;ENST00000428392;ENST00000702492;ENST00000464979;ENST00000692954;ENST00000693166;ENST00000691865;ENST00000689132;ENST00000457988;ENST00000687621;ENST00000689022;ENST00000687920;ENST00000691741;ENST00000473960;ENST00000702835;ENST00000701031;ENST00000693244;ENST00000422386	NA	NA	NA	NA	NA	NSUN5 pseudogene 1 [Source:HGNC Symbol;Acc:HGNC:19146]	processed_transcript;transcribed_unprocessed_pseudogene	NA	NA	4.54291	5.04376	4.55824	10.9587	11.4511	10.1816	0.434008	-1.20421	7.06361e-12	1.47312e-09	down	yes
ENSG00000137309	HMGA1	3159	ENST00000311487;ENST00000401473;ENST00000447654;ENST00000374116;ENST00000347617;ENST00000478214;ENST00000674029	GO:0000785(chromatin);GO:0000978(RNA polymerase II cis-regulatory region sequence-specific DNA binding);GO:0000987(cis-regulatory region sequence-specific DNA binding);GO:0001221(transcription coregulator binding);GO:0003677(DNA binding);GO:0003680(minor groove of adenine-thymine-rich DNA binding);GO:0003682(chromatin binding);GO:0003712(transcription coregulator activity);GO:0003713(transcriptio…	NA	NA	NA	HMGA	high mobility group AT-hook 1 [Source:HGNC Symbol;Acc:HGNC:5010]	protein_coding;processed_transcript	DOID:0050686(organ_system_cancer);DOID:0060072(benign_neoplasm);DOID:0060083(immune_system_cancer);DOID:0060084(cell_type_benign_neoplasm);DOID:1192(peripheral_nervous_system_neoplasm);DOID:1240(leukemia);DOID:14566(disease_of_cellular_proliferation);DOID:150(disease_of_mental_health);DOID:1561(cognitive_disorder);DOID:162(cancer);DOID:170(endocrine_gland_cancer);DOID:1793(pancreatic_cancer);DOID…	R-HSA-162590(Import of PIC to the Host Nucleus);R-HSA-164514(Integrase binds viral DNA ends);R-HSA-164522(Terminal (3' end) cleavage of viral DNA);R-HSA-164845(Suicidal integration leading to inverted circle formation);R-HSA-173115(Formation of Pre-Integration Complex (PIC));R-HSA-175108(Target DNA binding);R-HSA-175117(1-LTR circle formation);R-HSA-175174(Association of Ku heterodimer with viral…	615.178	650.472	606.004	2016.94	1598.84	2264.36	0.318301	-1.65153	7.36534e-12	1.52701e-09	down	yes
ENSG00000100242	SUN2	25777	ENST00000690927;ENST00000494273;ENST00000689035;ENST00000464202;ENST00000469086;ENST00000405510;ENST00000455125;ENST00000477262;ENST00000470642;ENST00000430185;ENST00000405018;ENST00000480307;ENST00000452294;ENST00000438058;ENST00000433561	GO:0000781(chromosome, telomeric region);GO:0000794(condensed nuclear chromosome);GO:0005515(protein binding);GO:0005521(lamin binding);GO:0005634(nucleus);GO:0005635(nuclear envelope);GO:0005637(nuclear inner membrane);GO:0005639(integral component of nuclear inner membrane);GO:0005768(endosome);GO:0006998(nuclear envelope organization);GO:0007052(mitotic spindle organization);GO:0007097(nuclear…	NA	NA	NA	NA	Sad1 and UNC84 domain containing 2 [Source:HGNC Symbol;Acc:HGNC:14210]	protein_coding;retained_intron;processed_transcript	DOID:0050177(monogenic_disease);DOID:0050737(autosomal_recessive_disease);DOID:0050739(autosomal_genetic_disease);DOID:3911(progeria);DOID:4(disease);DOID:630(genetic_disease)	R-HSA-912408(Telomeres cluster at the nuclear membrane)	5.50831	6.48078	6.29314	15.3299	15.1799	16.2743	0.39078	-1.35557	7.79084e-12	1.60578e-09	down	yes
ENSG00000213799	ZNF845	91664	ENST00000458035;ENST00000595091	GO:0000978(RNA polymerase II cis-regulatory region sequence-specific DNA binding);GO:0001228(DNA-binding transcription activator activity, RNA polymerase II-specific);GO:0003677(DNA binding);GO:0005634(nucleus);GO:0006355(regulation of DNA-templated transcription);GO:0006357(regulation of transcription by RNA polymerase II);GO:0045944(positive regulation of transcription by RNA polymerase II);GO:…	05168(Herpes simplex virus 1 infection);05168(Herpes simplex virus 1 infection)	NA	NA	zf-C2H2	zinc finger protein 845 [Source:HGNC Symbol;Acc:HGNC:25112]	protein_coding	NA	NA	3.33258	3.84785	3.86973	1.37047	1.1318	0.872125	3.2747	1.71136	8.06055e-12	1.65171e-09	up	yes
ENSG00000131558	EXOC4	60412	ENST00000253861;ENST00000481074;ENST00000468932;ENST00000492326;ENST00000463150;ENST00000483800;ENST00000486013;ENST00000480337;ENST00000480840;ENST00000484397;ENST00000462055;ENST00000393161;ENST00000498024;ENST00000486409;ENST00000478265	GO:0000145(exocyst);GO:0000281(mitotic cytokinesis);GO:0005515(protein binding);GO:0005737(cytoplasm);GO:0005829(cytosol);GO:0005886(plasma membrane);GO:0005902(microvillus);GO:0006887(exocytosis);GO:0006893(Golgi to plasma membrane transport);GO:0006904(vesicle docking involved in exocytosis);GO:0007268(chemical synaptic transmission);GO:0015031(protein transport);GO:0016020(membrane);GO:0016241…	05132(Salmonella infection);05132(Salmonella infection)	NA	NA	NA	exocyst complex component 4 [Source:HGNC Symbol;Acc:HGNC:30389]	protein_coding;processed_transcript;retained_intron	NA	R-HSA-2316352(SLC2A4 (GLUT4) vesicle translocates and docks at the plasma membrane);R-HSA-265177(Exocyst complex formation);R-HSA-5623524(The exocyst complex binds to RAB3IP in the ciliary targeting complex);R-HSA-5623527(VxPx-containing ciliary membrane proteins are delivered to the ciliary membrane)	1.76839	1.84591	2.05333	4.6607	4.50474	3.41493	0.450513	-1.15036	8.35197e-12	1.69186e-09	down	yes
ENSG00000196646	ZNF136	7695	ENST00000343979;ENST00000652580;ENST00000439995;ENST00000425827;ENST00000464860;ENST00000476676	GO:0000122(negative regulation of transcription by RNA polymerase II);GO:0000978(RNA polymerase II cis-regulatory region sequence-specific DNA binding);GO:0000981(DNA-binding transcription factor activity, RNA polymerase II-specific);GO:0003677(DNA binding);GO:0005515(protein binding);GO:0005634(nucleus);GO:0006355(regulation of DNA-templated transcription);GO:0006357(regulation of transcription …	05168(Herpes simplex virus 1 infection);05168(Herpes simplex virus 1 infection)	NA	NA	zf-C2H2	zinc finger protein 136 [Source:HGNC Symbol;Acc:HGNC:12920]	protein_coding;retained_intron	NA	R-HSA-975040(KRAB-ZNF / KAP Interaction)	1.89111	1.44859	1.85212	0.482227	0.373523	0.235154	4.75919	2.25071	8.35252e-12	1.69186e-09	up	yes
ENSG00000206195	DUXAP8	503637	ENST00000447898;ENST00000603308;ENST00000661115;ENST00000607933;ENST00000458623;ENST00000383038;ENST00000437781;ENST00000661156;ENST00000413768	NA	NA	NA	NA	NA	double homeobox A pseudogene 8 [Source:HGNC Symbol;Acc:HGNC:32187]	lncRNA	NA	NA	1.51003	1.26034	1.43431	0.457182	0.43896	0.368359	3.32517	1.73343	9.66426e-12	1.94638e-09	up	yes
ENSG00000020577	SAMD4A	23034	ENST00000631086;ENST00000251091;ENST00000392067;ENST00000556069;ENST00000673751;ENST00000554335;ENST00000557013;ENST00000555091;ENST00000555112;ENST00000673833;ENST00000553988;ENST00000555719;ENST00000555192	GO:0000289(nuclear-transcribed mRNA poly(A) tail shortening);GO:0000932(P-body);GO:0001650(fibrillar center);GO:0003723(RNA binding);GO:0003729(mRNA binding);GO:0005515(protein binding);GO:0005737(cytoplasm);GO:0005829(cytosol);GO:0006417(regulation of translation);GO:0017148(negative regulation of translation);GO:0030054(cell junction);GO:0030371(translation repressor activity);GO:0030425(dendri…	NA	NA	NA	NA	sterile alpha motif domain containing 4A [Source:HGNC Symbol;Acc:HGNC:23023]	protein_coding;retained_intron;processed_transcript	NA	NA	1.26661	1.33628	1.27061	5.07347	5.15257	2.53087	0.303639	-1.71957	1.01229e-11	2.02717e-09	down	yes
ENSG00000125266	EFNB2	1948	ENST00000646441	GO:0001525(angiogenesis);GO:0001618(virus receptor activity);GO:0001945(lymph vessel development);GO:0002042(cell migration involved in sprouting angiogenesis);GO:0005102(signaling receptor binding);GO:0005515(protein binding);GO:0005886(plasma membrane);GO:0005887(integral component of plasma membrane);GO:0005912(adherens junction);GO:0005925(focal adhesion);GO:0007155(cell adhesion);GO:0007267(…	04360(Axon guidance)	NA	NA	NA	ephrin B2 [Source:HGNC Symbol;Acc:HGNC:3227]	protein_coding	DOID:0050686(organ_system_cancer);DOID:0050687(cell_type_cancer);DOID:0080001(bone_disease);DOID:10155(intestinal_cancer);DOID:1115(sarcoma);DOID:14566(disease_of_cellular_proliferation);DOID:150(disease_of_mental_health);DOID:1520(colon_carcinoma);DOID:1561(cognitive_disorder);DOID:162(cancer);DOID:1749(squamous_cell_carcinoma);DOID:17(musculoskeletal_system_disease);DOID:219(colon_cancer);DOID:…	R-HSA-3928578(EPH receptors autophosphorylate);R-HSA-3928580(SFKs phosphorylate EFNBs);R-HSA-3928583(FYN phosphorylates NMDAR2B);R-HSA-3928584(p-EPHs bind SRC,FYN,YES,LYN);R-HSA-3928588(EPHBs binds PTK2);R-HSA-3928591(EPH:EFN tetramers oligomerise);R-HSA-3928592(p190RhoGEF exchanges GTP for GDP on RHOA, activating it);R-HSA-3928594(SFKs phosphorylate GIT1);R-HSA-3928595(N-WASP binds ARP2/3 and G-…	30.155	28.6314	33.4411	10.1311	9.44521	5.1115	3.73575	1.9014	1.07104e-11	2.1327e-09	up	yes
ENSG00000117318	ID3	3399	ENST00000374561;ENST00000463312;ENST00000486541	GO:0000122(negative regulation of transcription by RNA polymerase II);GO:0001656(metanephros development);GO:0005515(protein binding);GO:0005634(nucleus);GO:0005654(nucleoplasm);GO:0005737(cytoplasm);GO:0006275(regulation of DNA replication);GO:0007417(central nervous system development);GO:0007507(heart development);GO:0007517(muscle organ development);GO:0007623(circadian rhythm);GO:0009611(res…	04350(TGF-beta signaling pathway);04550(Signaling pathways regulating pluripotency of stem cells);04550(Signaling pathways regulating pluripotency of stem cells)	NA	NA	bHLH	inhibitor of DNA binding 3, HLH protein [Source:HGNC Symbol;Acc:HGNC:5362]	protein_coding;processed_transcript	DOID:0050686(organ_system_cancer);DOID:0050687(cell_type_cancer);DOID:0060037(developmental_disorder_of_mental_health);DOID:0060040(pervasive_developmental_disorder);DOID:10534(stomach_cancer);DOID:1192(peripheral_nervous_system_neoplasm);DOID:1206(Rett_syndrome);DOID:14566(disease_of_cellular_proliferation);DOID:150(disease_of_mental_health);DOID:162(cancer);DOID:225(syndrome);DOID:2621(autonomi…	R-HSA-9613460(ID1 and ID3 gene expression)	20.3986	21.7512	22.1363	88.2352	86.4813	189.3	0.176602	-2.50142	1.17603e-11	2.32861e-09	down	yes
ENSG00000174371	EXO1	9156	ENST00000518483;ENST00000450748;ENST00000493702;ENST00000519225;ENST00000423131;ENST00000366548;ENST00000469419;ENST00000437497;ENST00000348581;ENST00000523590;ENST00000521202	GO:0002376(immune system process);GO:0002455(humoral immune response mediated by circulating immunoglobulin);GO:0003677(DNA binding);GO:0003682(chromatin binding);GO:0003824(catalytic activity);GO:0004518(nuclease activity);GO:0004519(endonuclease activity);GO:0004523(RNA-DNA hybrid ribonuclease activity);GO:0004527(exonuclease activity);GO:0005515(protein binding);GO:0005634(nucleus);GO:0005654(…	03430(Mismatch repair);03430(Mismatch repair)	NA	NA	NA	exonuclease 1 [Source:HGNC Symbol;Acc:HGNC:3511]	protein_coding;processed_transcript	DOID:0050687(cell_type_cancer);DOID:14566(disease_of_cellular_proliferation);DOID:162(cancer);DOID:225(syndrome);DOID:2994(germ_cell_cancer);DOID:4766(embryoma);DOID:4(disease);DOID:688(embryonal_cancer)	R-HSA-5358545(EXO1 interacts with MSH2:MSH3 (MutSbeta) and MLH1:PMS2 (MutLalpha));R-HSA-5358597(EXO1 interacts with MSH2:MSH6 (MutSalpha) and MLH1:PMS2 (MutLalpha));R-HSA-5358599(EXO1 interacting with MSH2:MSH6 excises single strand DNA containing a mismatch);R-HSA-5358619(EXO1 interacting with MSH2:MSH3 excises DNA strand containing an insertion/deletion loop (IDL));R-HSA-5684875(Binding of ATR:…	13.2503	13.9848	15.4833	5.37133	5.54075	3.75378	2.91278	1.5424	1.37901e-11	2.71527e-09	up	yes
ENSG00000186529	CYP4F3	4051	ENST00000221307;ENST00000591058;ENST00000586182;ENST00000592424;ENST00000587360;ENST00000592279;ENST00000585846;ENST00000588886	GO:0004497(monooxygenase activity);GO:0005506(iron ion binding);GO:0005783(endoplasmic reticulum);GO:0005789(endoplasmic reticulum membrane);GO:0006629(lipid metabolic process);GO:0006631(fatty acid metabolic process);GO:0006690(icosanoid metabolic process);GO:0006691(leukotriene metabolic process);GO:0008391(arachidonic acid monooxygenase activity);GO:0010430(fatty acid omega-oxidation);GO:00160…	00590(Arachidonic acid metabolism);01100(Metabolic pathways);01100(Metabolic pathways)	K17726	EC:1.14.14.78;EC:1.14.14.79;EC:1.14.14.94	NA	cytochrome P450 family 4 subfamily F member 3 [Source:HGNC Symbol;Acc:HGNC:2646]	protein_coding;nonsense_mediated_decay;retained_intron;processed_transcript	NA	R-HSA-211873(CYP4F2, 4F3 20-hydroxylate LTB4);R-HSA-211924(CYP4B1 12-hydroxylates ARA);R-HSA-211962(CYP4F11 16-hydroxylates 3OH-PALM);R-HSA-215526(CYP4F3 20-hydroxylates LTB4);R-HSA-2161745(20oh-LTB4 is oxidised to 20cho-LTB4 by CYP4F2/4F3);R-HSA-2161792(20cho-LTB4 is oxidised to 20cooh-LTB4 by CYP4F2/4F3);R-HSA-76466(CYP4A11 12-hydroxylates DDCX)	6.89159	6.83746	7.19209	2.10069	2.10976	1.04778	3.97874	1.99231	1.39065e-11	2.72298e-09	up	yes
ENSG00000271755	ENSG00000271755		ENST00000607727	NA	NA	NA	NA	NA	novel transcript	lncRNA	NA	NA	0.191491	0.355365	0.238447	1.87725	2.69903	0.941289	0.142328	-2.81271	1.41817e-11	2.76152e-09	down	yes
ENSG00000145022	TCTA	6988	ENST00000273590;ENST00000493381;ENST00000488385;ENST00000487432;ENST00000497786;ENST00000482193	GO:0003674(molecular_function);GO:0005515(protein binding);GO:0016020(membrane);GO:0016021(integral component of membrane);GO:0045671(negative regulation of osteoclast differentiation);GO:0072675(osteoclast fusion);GO:0072675(osteoclast fusion)	NA	NA	NA	NA	T cell leukemia translocation altered [Source:HGNC Symbol;Acc:HGNC:11692]	protein_coding;processed_transcript	DOID:0080001(bone_disease);DOID:17(musculoskeletal_system_disease);DOID:3342(bone_inflammation_disease);DOID:4(disease);DOID:7148(rheumatoid_arthritis);DOID:7(disease_of_anatomical_entity);DOID:848(arthritis)	NA	4.72153	3.34005	3.4176	0.753262	0.663805	0.832394	5.10308	2.35137	1.49907e-11	2.88743e-09	up	yes
ENSG00000143942	CHAC2	494143	ENST00000295304	GO:0003674(molecular_function);GO:0003839(gamma-glutamylcyclotransferase activity);GO:0005575(cellular_component);GO:0005737(cytoplasm);GO:0005829(cytosol);GO:0006750(glutathione biosynthetic process);GO:0006751(glutathione catabolic process);GO:0008150(biological_process);GO:0016829(lyase activity);GO:0061928(glutathione specific gamma-glutamylcyclotransferase activity)	00480(Glutathione metabolism);01100(Metabolic pathways)	K07232	EC:4.3.2.7	NA	ChaC glutathione specific gamma-glutamylcyclotransferase 2 [Source:HGNC Symbol;Acc:HGNC:32363]	protein_coding	NA	R-HSA-6785928(CHAC1,2 cleaves GSH to OPRO and CysGly)	6.17397	6.17427	6.98534	1.74532	1.91294	1.05055	4.10583	2.03767	1.49922e-11	2.88743e-09	up	yes
ENSG00000159173	TNNI1	7135	ENST00000622580	GO:0003009(skeletal muscle contraction);GO:0003779(actin binding);GO:0005515(protein binding);GO:0005829(cytosol);GO:0005861(troponin complex);GO:0006936(muscle contraction);GO:0006942(regulation of striated muscle contraction);GO:0014883(transition between fast and slow fiber);GO:0046872(metal ion binding);GO:0055010(ventricular cardiac muscle tissue morphogenesis);GO:0060048(cardiac muscle cont…	NA	NA	NA	NA	troponin I1, slow skeletal type [Source:HGNC Symbol;Acc:HGNC:11945]	protein_coding	DOID:0014667(disease_of_metabolism);DOID:0050032(mineral_metabolism_disease);DOID:0060158(acquired_metabolic_disease);DOID:10575(calcium_metabolism_disease);DOID:114(heart_disease);DOID:1287(cardiovascular_system_disease);DOID:182(calcinosis);DOID:2355(anemia);DOID:2914(immune_system_disease);DOID:4(disease);DOID:6000(congestive_heart_failure);DOID:74(hematopoietic_system_disease);DOID:7(disease_…	R-HSA-390593(ATP Hydrolysis By Myosin);R-HSA-390595(Calcium Binds Troponin-C);R-HSA-390597(Release Of ADP From Myosin);R-HSA-390598(Myosin Binds ATP)	0.464521	0.528841	0.547524	0.0786721	0.0596061	0.0906125	6.73197	2.75103	1.7048e-11	3.26553e-09	up	yes
ENSG00000101447	FAM83D	81610	ENST00000619850;ENST00000619304	GO:0000922(spindle pole);GO:0001837(epithelial to mesenchymal transition);GO:0005515(protein binding);GO:0005737(cytoplasm);GO:0005819(spindle);GO:0005829(cytosol);GO:0005856(cytoskeleton);GO:0007049(cell cycle);GO:0007165(signal transduction);GO:0008017(microtubule binding);GO:0008283(cell population proliferation);GO:0015630(microtubule cytoskeleton);GO:0016477(cell migration);GO:0019894(kinesi…	NA	NA	NA	NA	family with sequence similarity 83 member D [Source:HGNC Symbol;Acc:HGNC:16122]	protein_coding	NA	NA	6.91612	8.01377	9.64476	32.4398	29.8803	16.3405	0.312414	-1.67847	1.81077e-11	3.44977e-09	down	yes
ENSG00000162004	CCDC78	124093	ENST00000481804;ENST00000466708;ENST00000293889;ENST00000478979;ENST00000471861;ENST00000538176;ENST00000482152;ENST00000485091;ENST00000482878;ENST00000650995;ENST00000345165;ENST00000463539;ENST00000460023;ENST00000423653;ENST00000439619;ENST00000474647	GO:0003009(skeletal muscle contraction);GO:0005737(cytoplasm);GO:0005814(centriole);GO:0005856(cytoskeleton);GO:0005886(plasma membrane);GO:0016020(membrane);GO:0016529(sarcoplasmic reticulum);GO:0030030(cell projection organization);GO:0042383(sarcolemma);GO:0048471(perinuclear region of cytoplasm);GO:0098535(de novo centriole assembly involved in multi-ciliated epithelial cell differentiation);…	NA	NA	NA	NA	coiled-coil domain containing 78 [Source:HGNC Symbol;Acc:HGNC:14153]	retained_intron;protein_coding;processed_transcript	NA	NA	0.434552	0.505588	0.411073	1.76186	1.3693	1.70521	0.279386	-1.83967	1.94524e-11	3.68111e-09	down	yes
ENSG00000237438	CECR7	100130418	ENST00000609596;ENST00000414401;ENST00000636648;ENST00000441006;ENST00000609932	NA	NA	NA	NA	NA	cat eye syndrome chromosome region, candidate 7 [Source:HGNC Symbol;Acc:HGNC:1845]	processed_transcript;transcribed_unprocessed_pseudogene	NA	NA	1.49838	1.38699	1.05146	0.317136	0.244005	0.191387	5.23147	2.38722	1.95309e-11	3.68111e-09	up	yes
ENSG00000237330	RNF223	401934	ENST00000453464	GO:0016020(membrane);GO:0016021(integral component of membrane);GO:0016567(protein ubiquitination);GO:0046872(metal ion binding);GO:0061630(ubiquitin protein ligase activity)	NA	NA	NA	NA	ring finger protein 223 [Source:HGNC Symbol;Acc:HGNC:40020]	protein_coding	NA	NA	8.13598	8.57111	8.10456	1.98248	2.09788	2.32197	3.87541	1.95435	1.98114e-11	3.7141e-09	up	yes
ENSG00000185100	ADSS1	122622	ENST00000557271;ENST00000554281;ENST00000330877;ENST00000555884;ENST00000557582;ENST00000555486;ENST00000553580;ENST00000555674;ENST00000553540;ENST00000332972;ENST00000554657	GO:0000166(nucleotide binding);GO:0000287(magnesium ion binding);GO:0002376(immune system process);GO:0004019(adenylosuccinate synthase activity);GO:0005525(GTP binding);GO:0005737(cytoplasm);GO:0005829(cytosol);GO:0006164(purine nucleotide biosynthetic process);GO:0006167(AMP biosynthetic process);GO:0016020(membrane);GO:0016021(integral component of membrane);GO:0016874(ligase activity);GO:0042…	00230(Purine metabolism);00250(Alanine, aspartate and glutamate metabolism);01100(Metabolic pathways);01240(Biosynthesis of cofactors);01240(Biosynthesis of cofactors)	K01939	EC:6.3.4.4	NA	adenylosuccinate synthase 1 [Source:HGNC Symbol;Acc:HGNC:20093]	retained_intron;protein_coding;processed_transcript;nonsense_mediated_decay	NA	R-HSA-111524(IMP + L-Aspartate + GTP => Adenylosuccinate + GDP + Pi [ADSS])	1.05036	0.986524	1.2468	2.96781	2.76914	2.2694	0.410135	-1.28583	2.39969e-11	4.47498e-09	down	yes
ENSG00000159423	ALDH4A1	8659	ENST00000538839;ENST00000375341;ENST00000290597;ENST00000432718;ENST00000454547;ENST00000538309	GO:0003842(1-pyrroline-5-carboxylate dehydrogenase activity);GO:0004029(aldehyde dehydrogenase (NAD+) activity);GO:0005515(protein binding);GO:0005739(mitochondrion);GO:0005759(mitochondrial matrix);GO:0005829(cytosol);GO:0006560(proline metabolic process);GO:0006562(proline catabolic process);GO:0009055(electron transfer activity);GO:0010133(proline catabolic process to glutamate);GO:0016491(oxi…	00250(Alanine, aspartate and glutamate metabolism);00330(Arginine and proline metabolism);01100(Metabolic pathways);01100(Metabolic pathways)	K00294	EC:1.2.1.88	NA	aldehyde dehydrogenase 4 family member A1 [Source:HGNC Symbol;Acc:HGNC:406]	protein_coding;processed_transcript	NA	R-HSA-6784399(ALDH4A1 dimer dehydrogenates 4-OH-L-glutamate semialdehyde to 4-OH-L-glutamate);R-HSA-70679(ALDH4A1 oxidises L-GluSS to Glu)	1.84936	2.74372	2.4808	7.20009	7.57554	9.03371	0.297106	-1.75095	2.54551e-11	4.72192e-09	down	yes
ENSG00000055163	CYFIP2	26999	ENST00000620254;ENST00000698888;ENST00000435847;ENST00000518511;ENST00000622696;ENST00000520942;ENST00000618329;ENST00000519663;ENST00000611925;ENST00000523383;ENST00000522775;ENST00000522884;ENST00000520424;ENST00000520960;ENST00000611075;ENST00000621516;ENST00000518555;ENST00000522892;ENST00000524058;ENST00000521420;ENST00000518456;ENST00000522637	GO:0000902(cell morphogenesis);GO:0005515(protein binding);GO:0005634(nucleus);GO:0005737(cytoplasm);GO:0005829(cytosol);GO:0006915(apoptotic process);GO:0007155(cell adhesion);GO:0016020(membrane);GO:0030054(cell junction);GO:0030833(regulation of actin filament polymerization);GO:0031175(neuron projection development);GO:0031209(SCAR complex);GO:0031267(small GTPase binding);GO:0043005(neuron p…	03013(RNA transport);04810(Regulation of actin cytoskeleton);05130(Pathogenic Escherichia coli infection);05132(Salmonella infection);05132(Salmonella infection)	NA	NA	NA	cytoplasmic FMR1 interacting protein 2 [Source:HGNC Symbol;Acc:HGNC:13760]	protein_coding;retained_intron;nonsense_mediated_decay;processed_transcript	DOID:14566(disease_of_cellular_proliferation);DOID:162(cancer);DOID:4(disease)	R-HSA-2029465(RAC1:GTP and PIP3 bind WAVE Regulatory Complex (WRC));R-HSA-2029466((WASPs, WAVE):G-actin:ARP2/3 binds F-actin);R-HSA-2029469(p-ERK phosphorylates WAVEs and ABI);R-HSA-2130194(ABL phosphorylates WAVEs);R-HSA-2197690(Detachment of WASP/WAVE);R-HSA-442592(WASPs or WAVEs activate the ARP2/3 complex);R-HSA-9013145(RAC1 binds effectors at the plasma membrane)	3.04003	3.46126	3.69322	7.48526	7.85946	6.56509	0.465294	-1.10378	3.14403e-11	5.80164e-09	down	yes
ENSG00000005801	ZNF195	7748	ENST00000527386;ENST00000429541;ENST00000649622;ENST00000005082;ENST00000354599;ENST00000525313;ENST00000526501;ENST00000526601;ENST00000529085;ENST00000534569;ENST00000529789;ENST00000427810;ENST00000620374;ENST00000399602;ENST00000530643;ENST00000343338;ENST00000529228;ENST00000533036;ENST00000330692;ENST00000526540;ENST00000528796;ENST00000528218;ENST00000526598;ENST00000528410;ENST00000438262	GO:0000978(RNA polymerase II cis-regulatory region sequence-specific DNA binding);GO:0000981(DNA-binding transcription factor activity, RNA polymerase II-specific);GO:0003677(DNA binding);GO:0005634(nucleus);GO:0006355(regulation of DNA-templated transcription);GO:0006357(regulation of transcription by RNA polymerase II);GO:0008270(zinc ion binding);GO:0046872(metal ion binding);GO:0046872(metal …	05168(Herpes simplex virus 1 infection);05168(Herpes simplex virus 1 infection)	NA	NA	zf-C2H2	zinc finger protein 195 [Source:HGNC Symbol;Acc:HGNC:12986]	processed_transcript;protein_coding;retained_intron;nonsense_mediated_decay	NA	R-HSA-975040(KRAB-ZNF / KAP Interaction)	2.62585	2.63754	3.12491	1.09353	0.856976	0.743013	3.11425	1.63888	3.59449e-11	6.57881e-09	up	yes
ENSG00000100084	HIRA	7290	ENST00000263208;ENST00000464189;ENST00000452818	GO:0000417(HIR complex);GO:0000785(chromatin);GO:0001649(osteoblast differentiation);GO:0003714(transcription corepressor activity);GO:0005515(protein binding);GO:0005634(nucleus);GO:0005654(nucleoplasm);GO:0006325(chromatin organization);GO:0006351(DNA-templated transcription);GO:0006355(regulation of DNA-templated transcription);GO:0006357(regulation of transcription by RNA polymerase II);GO:00…	NA	NA	NA	NA	histone cell cycle regulator [Source:HGNC Symbol;Acc:HGNC:4916]	protein_coding;processed_transcript;nonsense_mediated_decay	NA	R-HSA-3878123(Initiation of SAHF formation);R-HSA-4647594(SAHF formation)	8.93431	9.19249	9.62636	3.83564	3.52752	2.90817	2.702	1.43403	3.60253e-11	6.57881e-09	up	yes
ENSG00000196418	ZNF124	7678	ENST00000543802;ENST00000491848;ENST00000340684;ENST00000491356;ENST00000472531;ENST00000476312	GO:0000122(negative regulation of transcription by RNA polymerase II);GO:0000977(RNA polymerase II transcription regulatory region sequence-specific DNA binding);GO:0000981(DNA-binding transcription factor activity, RNA polymerase II-specific);GO:0001227(DNA-binding transcription repressor activity, RNA polymerase II-specific);GO:0003677(DNA binding);GO:0005515(protein binding);GO:0005634(nucleus…	05168(Herpes simplex virus 1 infection);05168(Herpes simplex virus 1 infection)	NA	NA	zf-C2H2	zinc finger protein 124 [Source:HGNC Symbol;Acc:HGNC:12907]	protein_coding;processed_transcript	NA	R-HSA-975040(KRAB-ZNF / KAP Interaction)	0.491066	0.492541	0.61419	0.0644067	0.107711	0.049671	7.20415	2.84883	3.78557e-11	6.87745e-09	up	yes
ENSG00000186765	FSCN2	25794	ENST00000417245;ENST00000334850;ENST00000527221	GO:0003779(actin binding);GO:0005515(protein binding);GO:0005737(cytoplasm);GO:0005856(cytoskeleton);GO:0007015(actin filament organization);GO:0007163(establishment or maintenance of cell polarity);GO:0007601(visual perception);GO:0009653(anatomical structure morphogenesis);GO:0015629(actin cytoskeleton);GO:0016477(cell migration);GO:0030036(actin cytoskeleton organization);GO:0030674(protein-ma…	NA	NA	NA	NA	fascin actin-bundling protein 2, retinal [Source:HGNC Symbol;Acc:HGNC:3960]	protein_coding;retained_intron	DOID:0050155(sensory_system_disease);DOID:0050687(cell_type_cancer);DOID:10584(retinitis_pigmentosa);DOID:14566(disease_of_cellular_proliferation);DOID:1492(eye_and_adnexa_disease);DOID:162(cancer);DOID:1749(squamous_cell_carcinoma);DOID:305(carcinoma);DOID:3612(retinitis);DOID:4(disease);DOID:5614(eye_disease);DOID:5679(retinal_disease);DOID:7(disease_of_anatomical_entity);DOID:8466(retinal_dege…	R-HSA-9659380(Mechanoelectrical transduction (MET) channel transports cations from the extracellular region into the cytosol of stereocilia of inner hair cell);R-HSA-9663363(Mechanoelectrical transduction (MET) channel transports cations into the cytosol of stereocilia of cochlear outer hair cell)	2.89982	3.10059	3.95311	0.590164	0.62553	0.743475	5.08048	2.34497	3.81386e-11	6.89331e-09	up	yes
ENSG00000122877	EGR2	1959	ENST00000637191;ENST00000242480;ENST00000411732;ENST00000439032;ENST00000690143;ENST00000691610;ENST00000639815	GO:0000785(chromatin);GO:0000976(transcription cis-regulatory region binding);GO:0000978(RNA polymerase II cis-regulatory region sequence-specific DNA binding);GO:0000981(DNA-binding transcription factor activity, RNA polymerase II-specific);GO:0001228(DNA-binding transcription activator activity, RNA polymerase II-specific);GO:0003677(DNA binding);GO:0003682(chromatin binding);GO:0003700(DNA-bin…	04625(C-type lectin receptor signaling pathway);05161(Hepatitis B);05166(Human T-cell leukemia virus 1 infection);05203(Viral carcinogenesis);05203(Viral carcinogenesis)	NA	NA	zf-C2H2	early growth response 2 [Source:HGNC Symbol;Acc:HGNC:3239]	protein_coding;nonsense_mediated_decay;processed_transcript	DOID:0050117(disease_by_infectious_agent);DOID:0060037(developmental_disorder_of_mental_health);DOID:0060040(pervasive_developmental_disorder);DOID:0060041(autism_spectrum_disorder);DOID:1206(Rett_syndrome);DOID:12849(autistic_disorder);DOID:14566(disease_of_cellular_proliferation);DOID:150(disease_of_mental_health);DOID:162(cancer);DOID:2043(hepatitis_B);DOID:2237(hepatitis);DOID:225(syndrome);D…	R-HSA-381337(Expression of CEBPB in adipogenesis);R-HSA-5617454(HOXB1 gene is transcribed);R-HSA-5617483(HOXA2 gene is transcribed);R-HSA-5617484(EGR2 (KROX20) activates HOXA2 expression);R-HSA-5617486(HOXB2 gene is transcribed);R-HSA-5617492(EGR2 (KROX20) activates HOXB2 expression);R-HSA-5617661(MAFB:JUN and EGR2 activate HOXB3 expression);R-HSA-5617672(HOXB3 gene is transcribed);R-HSA-9031616(…	3.32431	3.24626	3.64783	1.15816	0.730437	0.655148	4.01707	2.00614	3.87254e-11	6.96366e-09	up	yes
ENSG00000171492	LRRC8D	55144	ENST00000337338;ENST00000527156;ENST00000525774;ENST00000441269;ENST00000394593;ENST00000414841;ENST00000532201	GO:0001678(cellular glucose homeostasis);GO:0005225(volume-sensitive anion channel activity);GO:0005515(protein binding);GO:0005737(cytoplasm);GO:0005783(endoplasmic reticulum);GO:0005789(endoplasmic reticulum membrane);GO:0005886(plasma membrane);GO:0005887(integral component of plasma membrane);GO:0006811(ion transport);GO:0015698(inorganic anion transport);GO:0015734(taurine transport);GO:0015…	NA	NA	NA	NA	leucine rich repeat containing 8 VRAC subunit D [Source:HGNC Symbol;Acc:HGNC:16992]	protein_coding	NA	R-HSA-8941543(VRAC heteromer transports I-, Cl- from cytosol to extracellular region)	5.00288	5.13842	4.96442	1.97006	1.71713	1.26041	3.05314	1.61029	4.31969e-11	7.72829e-09	up	yes
ENSG00000185467	KPNA7	402569	ENST00000681060;ENST00000327442	GO:0001674(female germ cell nucleus);GO:0001824(blastocyst development);GO:0005515(protein binding);GO:0005634(nucleus);GO:0005654(nucleoplasm);GO:0005737(cytoplasm);GO:0005819(spindle);GO:0005829(cytosol);GO:0006606(protein import into nucleus);GO:0006607(NLS-bearing protein import into nucleus);GO:0008139(nuclear localization sequence binding);GO:0010628(positive regulation of gene expression);…	05164(Influenza A);05164(Influenza A)	NA	NA	NA	karyopherin subunit alpha 7 [Source:HGNC Symbol;Acc:HGNC:21839]	protein_coding	NA	R-HSA-1176059(Translocation of Influenza A virus nonstructural protein 1 (NS1A) into the nucleus);R-HSA-6791035(Release of NS1 homodimer)	2.22011	1.71369	2.05663	0.281739	0.457099	0.297671	5.77943	2.53093	4.46177e-11	7.94218e-09	up	yes
ENSG00000200879	SNORD14E	85391	ENST00000364009	NA	NA	NA	NA	NA	small nucleolar RNA, C/D box 14E [Source:HGNC Symbol;Acc:HGNC:30354]	snoRNA	NA	NA	2.50218	1.94524	1.25978	15.6312	20.4718	19.3686	0.102885	-3.28089	4.61717e-11	8.1775e-09	down	yes
ENSG00000175198	PCCA	5095	ENST00000636475;ENST00000376286;ENST00000376285;ENST00000637657;ENST00000647303;ENST00000636366;ENST00000637358;ENST00000621936;ENST00000485946;ENST00000443601;ENST00000428969;ENST00000376279;ENST00000458283	GO:0000166(nucleotide binding);GO:0004658(propionyl-CoA carboxylase activity);GO:0005515(protein binding);GO:0005524(ATP binding);GO:0005739(mitochondrion);GO:0005759(mitochondrial matrix);GO:0005829(cytosol);GO:0006629(lipid metabolic process);GO:0006631(fatty acid metabolic process);GO:0009081(branched-chain amino acid metabolic process);GO:0009374(biotin binding);GO:0016042(lipid catabolic pro…	00280(Valine, leucine and isoleucine degradation);00630(Glyoxylate and dicarboxylate metabolism);00640(Propanoate metabolism);01100(Metabolic pathways);01200(Carbon metabolism);01200(Carbon metabolism)	K01965	EC:6.4.1.3	NA	propionyl-CoA carboxylase subunit alpha [Source:HGNC Symbol;Acc:HGNC:8653]	nonsense_mediated_decay;protein_coding;retained_intron;processed_transcript	DOID:0014667(disease_of_metabolism);DOID:0050013(carbohydrate_metabolism_disease);DOID:0060158(acquired_metabolic_disease);DOID:0060159(organic_acidemia);DOID:14701(propionic_acidemia);DOID:4194(glucose_metabolism_disease);DOID:4(disease);DOID:655(inherited_metabolic_disorder);DOID:9252(amino_acid_metabolic_disorder);DOID:9351(diabetes_mellitus)	R-HSA-2993447(HLCS biotinylates 6x(PCCA:PCCB));R-HSA-3065959(An unknown protease degrades hCBXs);R-HSA-3323111(Cytoslic carboxylases translocate to mitochondrial matrix);R-HSA-71031(propionyl-CoA + CO2 + ATP <=> D-methylmalonyl-CoA + ADP + orthophosphate);R-HSA-9035990(Defective HLCS does not biotinylate 6x(PCCA:PCCB))	0.845505	0.988377	0.904449	2.27746	2.49549	2.48743	0.37716	-1.40675	5.32377e-11	9.38181e-09	down	yes
ENSG00000247095	MIR210HG	100506211	ENST00000500447;ENST00000665964;ENST00000533920;ENST00000528245;ENST00000534540;ENST00000688743;ENST00000692695	NA	NA	NA	NA	NA	MIR210 host gene [Source:HGNC Symbol;Acc:HGNC:39524]	lncRNA	NA	NA	8.09452	6.79042	7.0532	1.12451	0.627623	1.44715	6.85721	2.77762	5.38856e-11	9.44874e-09	up	yes
ENSG00000158813	EDA	1896	ENST00000525810;ENST00000338901;ENST00000374553;ENST00000524573;ENST00000374552;ENST00000616899;ENST00000510681;ENST00000374548;ENST00000533317	GO:0001942(hair follicle development);GO:0005102(signaling receptor binding);GO:0005123(death receptor binding);GO:0005164(tumor necrosis factor receptor binding);GO:0005515(protein binding);GO:0005576(extracellular region);GO:0005581(collagen trimer);GO:0005615(extracellular space);GO:0005789(endoplasmic reticulum membrane);GO:0005811(lipid droplet);GO:0005856(cytoskeleton);GO:0005886(plasma mem…	04060(Cytokine-cytokine receptor interaction);04064(NF-kappa B signaling pathway);04064(NF-kappa B signaling pathway)	NA	NA	NA	ectodysplasin A [Source:HGNC Symbol;Acc:HGNC:3157]	protein_coding;processed_transcript;retained_intron	DOID:0050177(monogenic_disease);DOID:14793(hypohidrotic_ectodermal_dysplasia);DOID:225(syndrome);DOID:4(disease);DOID:630(genetic_disease)	R-HSA-5669012(EDA binds EDAR);R-HSA-5669013(EDA-3 binds EDA2R);R-HSA-5675656(EDA:EDAR binds EDARADD)	1.06612	0.92577	1.05409	2.62767	2.41095	2.04269	0.430143	-1.21711	5.84682e-11	1.02015e-08	down	yes
ENSG00000108825	PTGES3L-AARSD1	100885850	ENST00000421990;ENST00000409399;ENST00000409103;ENST00000454303;ENST00000423601;ENST00000360221	GO:0000166(nucleotide binding);GO:0002196(Ser-tRNA(Ala) hydrolase activity);GO:0003674(molecular_function);GO:0003676(nucleic acid binding);GO:0004812(aminoacyl-tRNA ligase activity);GO:0004813(alanine-tRNA ligase activity);GO:0005515(protein binding);GO:0005524(ATP binding);GO:0005634(nucleus);GO:0005737(cytoplasm);GO:0006399(tRNA metabolic process);GO:0006412(translation);GO:0006419(alanyl-tRNA…	NA	NA	NA	NA	PTGES3L-AARSD1 readthrough [Source:HGNC Symbol;Acc:HGNC:43946]	protein_coding;nonsense_mediated_decay	NA	NA	4.86876	3.65335	1.80534	0.306523	0.532732	0.17374	10.195	3.34979	5.88679e-11	1.02207e-08	up	yes
ENSG00000170540	ARL6IP1	23204	ENST00000304414;ENST00000566391;ENST00000563861;ENST00000546206;ENST00000569976;ENST00000567969;ENST00000562234	GO:0002038(positive regulation of L-glutamate import across plasma membrane);GO:0005515(protein binding);GO:0005737(cytoplasm);GO:0005783(endoplasmic reticulum);GO:0005784(Sec61 translocon complex);GO:0005789(endoplasmic reticulum membrane);GO:0005829(cytosol);GO:0006613(cotranslational protein targeting to membrane);GO:0006915(apoptotic process);GO:0012505(endomembrane system);GO:0016020(membran…	NA	NA	NA	NA	ADP ribosylation factor like GTPase 6 interacting protein 1 [Source:HGNC Symbol;Acc:HGNC:697]	protein_coding;retained_intron;nonsense_mediated_decay	DOID:14566(disease_of_cellular_proliferation);DOID:162(cancer);DOID:4(disease)	NA	69.9219	74.944	80.0579	180.032	188.669	124.162	0.456363	-1.13175	6.32612e-11	1.09296e-08	down	yes
ENSG00000110583	NAA40	79829	ENST00000338447;ENST00000377793;ENST00000534965;ENST00000544194;ENST00000542163;ENST00000536939;ENST00000544138;ENST00000542633;ENST00000545161	GO:0005515(protein binding);GO:0005634(nucleus);GO:0005654(nucleoplasm);GO:0005737(cytoplasm);GO:0005829(cytosol);GO:0006474(N-terminal protein amino acid acetylation);GO:0006629(lipid metabolic process);GO:0008080(N-acetyltransferase activity);GO:0010485(H4 histone acetyltransferase activity);GO:0016407(acetyltransferase activity);GO:0016740(transferase activity);GO:0016746(acyltransferase activ…	NA	K20794	EC:2.3.1.257	NA	N-alpha-acetyltransferase 40, NatD catalytic subunit [Source:HGNC Symbol;Acc:HGNC:25845]	retained_intron;protein_coding;nonsense_mediated_decay;processed_transcript	DOID:0050686(organ_system_cancer);DOID:14566(disease_of_cellular_proliferation);DOID:162(cancer);DOID:3119(gastrointestinal_system_cancer);DOID:3571(liver_cancer);DOID:4(disease);DOID:684(hepatocellular_carcinoma);DOID:686(liver_carcinoma)	NA	6.83804	6.80348	7.38336	2.75973	2.77802	1.91141	2.82245	1.49695	6.4301e-11	1.10551e-08	up	yes
ENSG00000100664	EIF5	1983	ENST00000216554;ENST00000561439;ENST00000558316;ENST00000560763;ENST00000392715;ENST00000559249;ENST00000561023;ENST00000559011;ENST00000560338;ENST00000558800;ENST00000558265;ENST00000561325;ENST00000561380;ENST00000559532;ENST00000560200;ENST00000561406;ENST00000559923;ENST00000559130;ENST00000558506;ENST00000558551	GO:0000166(nucleotide binding);GO:0001731(formation of translation preinitiation complex);GO:0001732(formation of cytoplasmic translation initiation complex);GO:0003723(RNA binding);GO:0003743(translation initiation factor activity);GO:0005092(GDP-dissociation inhibitor activity);GO:0005515(protein binding);GO:0005525(GTP binding);GO:0005737(cytoplasm);GO:0005829(cytosol);GO:0005886(plasma membra…	03013(RNA transport);03013(RNA transport)	NA	NA	NA	eukaryotic translation initiation factor 5 [Source:HGNC Symbol;Acc:HGNC:3299]	protein_coding;retained_intron;processed_transcript	NA	R-HSA-72619(eIF2:GTP is hydrolyzed, eIFs are released );R-HSA-72697(Start codon recognition)	22.9057	19.4674	24.7145	8.49945	8.2093	5.4009	3.03432	1.60137	6.58657e-11	1.1268e-08	up	yes
ENSG00000196611	MMP1	4312	ENST00000315274;ENST00000681643;ENST00000680179	GO:0004175(endopeptidase activity);GO:0004222(metalloendopeptidase activity);GO:0004252(serine-type endopeptidase activity);GO:0005576(extracellular region);GO:0006508(proteolysis);GO:0008233(peptidase activity);GO:0008237(metallopeptidase activity);GO:0008270(zinc ion binding);GO:0016787(hydrolase activity);GO:0022617(extracellular matrix disassembly);GO:0030198(extracellular matrix organization…	03320(PPAR signaling pathway);04657(IL-17 signaling pathway);04926(Relaxin signaling pathway);05171(Coronavirus disease - COVID-19);05200(Pathways in cancer);05219(Bladder cancer);05323(Rheumatoid arthritis);05323(Rheumatoid arthritis)	K01388	EC:3.4.24.7	NA	matrix metallopeptidase 1 [Source:HGNC Symbol;Acc:HGNC:7155]	protein_coding;retained_intron;processed_transcript	DOID:0014667(disease_of_metabolism);DOID:0050013(carbohydrate_metabolism_disease);DOID:0050117(disease_by_infectious_agent);DOID:0050155(sensory_system_disease);DOID:0050161(lower_respiratory_tract_disease);DOID:0050338(primary_bacterial_infectious_disease);DOID:0050589(inflammatory_bowel_disease);DOID:0050615(respiratory_system_cancer);DOID:0050686(organ_system_cancer);DOID:0050687(cell_type_can…	R-HSA-1454757(Gelatin degradation by MMP1, 2, 3, 7, 8, 9, 12, 13);R-HSA-1454781(MMP1,3,13 (2, 7-12, 19) binding by Alpha-2 macroglubulin);R-HSA-1454822(Collagen type I degradation by MMP1,2,8,13, PRSS2);R-HSA-1474197(Collagen type II degradation by MMP1,3,8,13,PRSS2);R-HSA-1474213(Collagen type III degradation by MMP1,8,9,13);R-HSA-1564120(Collagen type VII degradation by MMP1,2,3);R-HSA-1564143(…	1.67254	1.60331	1.39103	0.329192	0.22537	0.287295	5.54357	2.47081	6.61791e-11	1.1268e-08	up	yes
ENSG00000163346	PBXIP1	57326	ENST00000368463;ENST00000490230;ENST00000493133;ENST00000368460;ENST00000368465;ENST00000498553	GO:0000785(chromatin);GO:0002532(production of molecular mediator involved in inflammatory response);GO:0003713(transcription coactivator activity);GO:0003714(transcription corepressor activity);GO:0005515(protein binding);GO:0005634(nucleus);GO:0005667(transcription regulator complex);GO:0005737(cytoplasm);GO:0005829(cytosol);GO:0005856(cytoskeleton);GO:0005874(microtubule);GO:0007155(cell adhes…	NA	NA	NA	NA	PBX homeobox interacting protein 1 [Source:HGNC Symbol;Acc:HGNC:21199]	protein_coding;nonsense_mediated_decay;processed_transcript	NA	NA	4.73629	5.13108	4.39398	11.945	11.3423	11.8987	0.405313	-1.30289	7.24148e-11	1.22705e-08	down	yes
ENSG00000117000	RLF	6018,3640	ENST00000372771	GO:0000981(DNA-binding transcription factor activity, RNA polymerase II-specific);GO:0001228(DNA-binding transcription activator activity, RNA polymerase II-specific);GO:0003677(DNA binding);GO:0005515(protein binding);GO:0005634(nucleus);GO:0006357(regulation of transcription by RNA polymerase II);GO:0044030(regulation of DNA methylation);GO:0045893(positive regulation of DNA-templated transcrip…	NA	NA	NA	zf-C2H2	RLF zinc finger [Source:HGNC Symbol;Acc:HGNC:10025]	protein_coding	NA	NA	25.3606	25.9315	25.9715	8.21338	8.78814	4.32746	3.62247	1.85698	7.31622e-11	1.23378e-08	up	yes
ENSG00000274272	ENSG00000274272		ENST00000485071	NA	NA	NA	NA	NA	novel transcript	retained_intron	NA	NA	0.519791	0.555374	0.521775	2.24279	1.64791	2.9378	0.233864	-2.09626	7.65948e-11	1.28552e-08	down	yes
ENSG00000142528	ZNF473	25888	ENST00000391821;ENST00000594968;ENST00000601364;ENST00000598802;ENST00000595661;ENST00000270617;ENST00000599155;ENST00000598809;ENST00000445728	GO:0000978(RNA polymerase II cis-regulatory region sequence-specific DNA binding);GO:0001228(DNA-binding transcription activator activity, RNA polymerase II-specific);GO:0003677(DNA binding);GO:0005515(protein binding);GO:0005634(nucleus);GO:0005654(nucleoplasm);GO:0006355(regulation of DNA-templated transcription);GO:0006357(regulation of transcription by RNA polymerase II);GO:0006398(mRNA 3'-en…	05168(Herpes simplex virus 1 infection);05168(Herpes simplex virus 1 infection)	NA	NA	zf-C2H2	zinc finger protein 473 [Source:HGNC Symbol;Acc:HGNC:23239]	protein_coding;nonsense_mediated_decay;retained_intron	NA	R-HSA-111437(Cleavage of the 3'-end of the Histone Pre-mRNA);R-HSA-111438(Recruitment of U7 snRNP:ZFP100 complex to the Histone Pre-mRNA);R-HSA-77585(Recruitment of U7 snRNP:ZFP100 complex to the SLBP Bound Pre-mRNA);R-HSA-77586(Cleavage of the 3'-end of Replication Dependent Histone Pre-mRNA);R-HSA-975040(KRAB-ZNF / KAP Interaction)	3.68887	3.39586	3.38295	1.31539	1.31291	1.01767	2.87103	1.52157	7.76435e-11	1.29694e-08	up	yes
ENSG00000285976	ENSG00000285976		ENST00000370651;ENST00000673217	NA	NA	NA	NA	NA	novel protein	protein_coding;nonsense_mediated_decay	NA	NA	232.336	239.424	216.328	47.5584	44.6198	12.7189	6.55964	2.71362	8.23129e-11	1.36845e-08	up	yes
ENSG00000053918	KCNQ1	3784	ENST00000155840;ENST00000526095;ENST00000646564	GO:0001696(gastric acid secretion);GO:0001698(gastrin-induced gastric acid secretion);GO:0002027(regulation of heart rate);GO:0005216(ion channel activity);GO:0005244(voltage-gated ion channel activity);GO:0005249(voltage-gated potassium channel activity);GO:0005251(delayed rectifier potassium channel activity);GO:0005267(potassium channel activity);GO:0005515(protein binding);GO:0005516(calmodul…	04261(Adrenergic signaling in cardiomyocytes);04725(Cholinergic synapse);04971(Gastric acid secretion);04972(Pancreatic secretion);04974(Protein digestion and absorption);05110(Vibrio cholerae infection);05110(Vibrio cholerae infection)	NA	NA	NA	potassium voltage-gated channel subfamily Q member 1 [Source:HGNC Symbol;Acc:HGNC:6294]	protein_coding	DOID:0014667(disease_of_metabolism);DOID:0050013(carbohydrate_metabolism_disease);DOID:0050117(disease_by_infectious_agent);DOID:0050161(lower_respiratory_tract_disease);DOID:0050177(monogenic_disease);DOID:0050739(autosomal_genetic_disease);DOID:0060158(acquired_metabolic_disease);DOID:11201(parathyroid_gland_disease);DOID:11202(primary_hyperparathyroidism);DOID:11260(rabies);DOID:114(heart_dise…	R-HSA-1296127(Activation of voltage gated Potassium channels);R-HSA-5577050(AKAP9:KCNQ1 tetramer:KCNE dimer transports K+ from cytosol to extracellular region)	0.623005	0.716458	0.49883	2.08346	2.20692	2.8282	0.258239	-1.95322	9.13828e-11	1.51211e-08	down	yes
ENSG00000085465	OVGP1	5016	ENST00000369732;ENST00000494622;ENST00000481495	GO:0004568(chitinase activity);GO:0005576(extracellular region);GO:0005829(cytosol);GO:0005975(carbohydrate metabolic process);GO:0006032(chitin catabolic process);GO:0007338(single fertilization);GO:0007565(female pregnancy);GO:0008061(chitin binding);GO:0015630(microtubule cytoskeleton);GO:0030133(transport vesicle);GO:0031410(cytoplasmic vesicle);GO:0035805(egg coat);GO:0043231(intracellular m…	NA	NA	NA	NA	oviductal glycoprotein 1 [Source:HGNC Symbol;Acc:HGNC:8524]	protein_coding;processed_transcript	DOID:0050686(organ_system_cancer);DOID:120(female_reproductive_organ_cancer);DOID:1380(endometrial_cancer);DOID:14566(disease_of_cellular_proliferation);DOID:1579(respiratory_system_disease);DOID:162(cancer);DOID:193(reproductive_organ_cancer);DOID:2871(endometrial_carcinoma);DOID:3437(laryngitis);DOID:363(uterine_cancer);DOID:4(disease);DOID:786(laryngeal_disease);DOID:7(disease_of_anatomical_en…	R-HSA-1297338(Association of ADAM and B4GALT1 With ZP3)	1.09799	0.825939	1.21939	3.43765	3.43665	4.24534	0.282682	-1.82275	1.01575e-10	1.67291e-08	down	yes
ENSG00000225614	ZNF469	84627	ENST00000565624;ENST00000437464	GO:0000122(negative regulation of transcription by RNA polymerase II);GO:0003677(DNA binding);GO:0005634(nucleus);GO:0046872(metal ion binding);GO:1903053(regulation of extracellular matrix organization);GO:1903053(regulation of extracellular matrix organization)	NA	NA	NA	zf-C2H2	zinc finger protein 469 [Source:HGNC Symbol;Acc:HGNC:23216]	protein_coding	NA	NA	0.978722	1.04377	1.23424	0.3313	0.28598	0.150722	4.24053	2.08424	1.06658e-10	1.74845e-08	up	yes
ENSG00000189367	KIAA0408	9729	ENST00000368281;ENST00000472335;ENST00000483725;ENST00000487331	GO:0005515(protein binding);GO:0005515(protein binding)	NA	NA	NA	NA	KIAA0408 [Source:HGNC Symbol;Acc:HGNC:21636]	retained_intron;protein_coding	NA	NA	0	0	0	0.114832	0.0582359	0.133824	0.000977545	-9.99855	1.11612e-10	1.82119e-08	down	yes
ENSG00000141076	UTP4	84916	ENST00000314423;ENST00000562237;ENST00000567500;ENST00000569800;ENST00000567015;ENST00000567460;ENST00000563299;ENST00000569615;ENST00000352319;ENST00000569014;ENST00000564408;ENST00000567235;ENST00000566227;ENST00000563094	GO:0000462(maturation of SSU-rRNA from tricistronic rRNA transcript (SSU-rRNA, 5.8S rRNA, LSU-rRNA));GO:0001650(fibrillar center);GO:0003723(RNA binding);GO:0005515(protein binding);GO:0005634(nucleus);GO:0005654(nucleoplasm);GO:0005694(chromosome);GO:0005730(nucleolus);GO:0006355(regulation of DNA-templated transcription);GO:0006364(rRNA processing);GO:0030490(maturation of SSU-rRNA);GO:0030686(…	03008(Ribosome biogenesis in eukaryotes);03008(Ribosome biogenesis in eukaryotes)	NA	NA	NA	UTP4 small subunit processome component [Source:HGNC Symbol;Acc:HGNC:1983]	protein_coding;retained_intron;processed_transcript	NA	R-HSA-6790906(EMG1 of the SSU processome methylates pseudouridine-1248 of 18S rRNA yielding N(1)-methylpseudouridine-1248);R-HSA-6791221(30S pre-rRNA is nucleolytically processed at site 1 to yield 21S pre-rRNA);R-HSA-6791222(21S pre-rRNA is nucleolytically processed at site E (site2a) to yield 18SE pre-rRNA);R-HSA-6791227(47S pre-rRNA is nucleolytically processed at A' (01,A1), site A0, and site…	15.9925	16.5581	16.4155	7.02181	5.96664	4.49477	2.80075	1.48581	1.24457e-10	2.02142e-08	up	yes
ENSG00000160781	PAQR6	79957	ENST00000292291;ENST00000652405;ENST00000368270;ENST00000340183;ENST00000335852;ENST00000612424;ENST00000623241;ENST00000468632;ENST00000492619;ENST00000480773;ENST00000649372;ENST00000356983;ENST00000470198	GO:0005496(steroid binding);GO:0005515(protein binding);GO:0005886(plasma membrane);GO:0008289(lipid binding);GO:0016020(membrane);GO:0016021(integral component of membrane);GO:0038023(signaling receptor activity);GO:0038023(signaling receptor activity)	NA	NA	NA	NA	progestin and adipoQ receptor family member 6 [Source:HGNC Symbol;Acc:HGNC:30132]	protein_coding;nonsense_mediated_decay;retained_intron;processed_transcript	NA	NA	0.424554	0.626185	0.48428	3.09565	1.75068	3.71298	0.179339	-2.47924	1.27217e-10	2.05677e-08	down	yes
ENSG00000163913	IFT122	55764	ENST00000687766;ENST00000689005;ENST00000687398;ENST00000685621;ENST00000691148;ENST00000685122;ENST00000507221;ENST00000688527;ENST00000692242;ENST00000693129;ENST00000687864;ENST00000687377;ENST00000348417;ENST00000692929;ENST00000509522;ENST00000690617;ENST00000506507;ENST00000692985;ENST00000689313;ENST00000512157;ENST00000689884;ENST00000693162;ENST00000690657;ENST00000687776;ENST00000687461…	GO:0001843(neural tube closure);GO:0005515(protein binding);GO:0005737(cytoplasm);GO:0005856(cytoskeleton);GO:0005929(cilium);GO:0010172(embryonic body morphogenesis);GO:0016020(membrane);GO:0030030(cell projection organization);GO:0030991(intraciliary transport particle A);GO:0032391(photoreceptor connecting cilium);GO:0035050(embryonic heart tube development);GO:0035721(intraciliary retrograde …	NA	NA	NA	NA	intraflagellar transport 122 [Source:HGNC Symbol;Acc:HGNC:13556]	nonsense_mediated_decay;protein_coding;retained_intron;processed_transcript	DOID:225(syndrome);DOID:4(disease)	R-HSA-5610725(TULP3 is required for GPR161 localization in the cilium);R-HSA-5610726(The IFT-A complex recruits TULP3);R-HSA-5610727(GPR161 promotes cAMP production in a G alpha(s)-dependent manner);R-HSA-5610766(The intraflagellar transport A (IFT-A) complex is required for the transit of GLI:SUFU complexes to the ciliary base);R-HSA-5617829(Assembly of IFT A complex);R-HSA-5624949(Assembly of t…	0.381947	0.412318	0.423274	0.967631	0.962366	1.0018	0.415288	-1.26782	1.50055e-10	2.41493e-08	down	yes
ENSG00000101224	CDC25B	994	ENST00000245960;ENST00000439880;ENST00000468979;ENST00000340833;ENST00000344256;ENST00000495915;ENST00000480816;ENST00000379598;ENST00000467519	GO:0000086(G2/M transition of mitotic cell cycle);GO:0000278(mitotic cell cycle);GO:0000922(spindle pole);GO:0001556(oocyte maturation);GO:0004721(phosphoprotein phosphatase activity);GO:0004725(protein tyrosine phosphatase activity);GO:0005515(protein binding);GO:0005634(nucleus);GO:0005654(nucleoplasm);GO:0005737(cytoplasm);GO:0005813(centrosome);GO:0005815(microtubule organizing center);GO:000…	04010(MAPK signaling pathway);04110(Cell cycle);04914(Progesterone-mediated oocyte maturation);05206(MicroRNAs in cancer);05206(MicroRNAs in cancer)	K05866	EC:3.1.3.48	NA	cell division cycle 25B [Source:HGNC Symbol;Acc:HGNC:1726]	protein_coding;processed_transcript	DOID:0050615(respiratory_system_cancer);DOID:0050686(organ_system_cancer);DOID:0050687(cell_type_cancer);DOID:10011(thyroid_lymphoma);DOID:1324(lung_cancer);DOID:14566(disease_of_cellular_proliferation);DOID:1612(breast_cancer);DOID:162(cancer);DOID:170(endocrine_gland_cancer);DOID:1781(thyroid_cancer);DOID:28(endocrine_system_disease);DOID:299(adenocarcinoma);DOID:305(carcinoma);DOID:3111(cystad…	R-HSA-170120(Translocation of Cdc25B to the cytoplasm);R-HSA-170153(Dephosphorylation of nuclear Cyclin B1:phospho-Cdc2 (Thr 14, Tyr15) complexes by Cdc25 phosphatases);R-HSA-170159(Translocation of Cdc25 to the nucleus);R-HSA-170161(Dephosphorylation of cytoplasmic Cyclin B1/B2:phospho-Cdc2 (Thr 14, Tyr 15) complexes by CDC25B);R-HSA-174110(Cdc25A mediated dephosphorylation of Cyclin A:phospho-C…	19.9516	22.3137	25.1578	57.8269	57.6544	71.3639	0.36085	-1.47053	1.53894e-10	2.45536e-08	down	yes
ENSG00000006025	OSBPL7	114881	ENST00000583167;ENST00000584698;ENST00000007414;ENST00000580226;ENST00000579728;ENST00000580140;ENST00000585051;ENST00000578461;ENST00000580808;ENST00000392507	GO:0005515(protein binding);GO:0005654(nucleoplasm);GO:0005737(cytoplasm);GO:0005776(autophagosome);GO:0005783(endoplasmic reticulum);GO:0005789(endoplasmic reticulum membrane);GO:0005829(cytosol);GO:0005886(plasma membrane);GO:0006699(bile acid biosynthetic process);GO:0006869(lipid transport);GO:0008289(lipid binding);GO:0010506(regulation of autophagy);GO:0015248(sterol transporter activity);G…	NA	NA	NA	NA	oxysterol binding protein like 7 [Source:HGNC Symbol;Acc:HGNC:16387]	retained_intron;protein_coding;nonsense_mediated_decay	NA	R-HSA-8867667(OSBPs transport 25OH-CHOL from ER membrane to plasma membrane)	1.40068	1.51732	1.32702	3.37329	3.54708	3.46668	0.408685	-1.29094	1.53961e-10	2.45536e-08	down	yes
ENSG00000073331	ALPK1	80216	ENST00000508589;ENST00000509688;ENST00000177648;ENST00000504745;ENST00000505176;ENST00000505912;ENST00000512847;ENST00000650871;ENST00000504176;ENST00000504488;ENST00000515106;ENST00000515330;ENST00000505127;ENST00000514594;ENST00000509209;ENST00000509722;ENST00000426472;ENST00000502366	GO:0000922(spindle pole);GO:0002376(immune system process);GO:0002753(cytoplasmic pattern recognition receptor signaling pathway);GO:0004674(protein serine/threonine kinase activity);GO:0004712(protein serine/threonine/tyrosine kinase activity);GO:0005515(protein binding);GO:0005524(ATP binding);GO:0005737(cytoplasm);GO:0005813(centrosome);GO:0005815(microtubule organizing center);GO:0005829(cyto…	NA	NA	NA	NA	alpha kinase 1 [Source:HGNC Symbol;Acc:HGNC:20917]	processed_transcript;retained_intron;protein_coding;nonsense_mediated_decay	NA	R-HSA-9645394(Activated TRAF6 synthesizes unanchored polyubiquitin chains upon ALPK1:ADP-heptose stimulation );R-HSA-9645406(ALPK1:ADP-heptose:p-T9-TIFA oligomer:K63pUb-TRAF6 oligomer recruits MAP3K7 (TAK1));R-HSA-9645414(Auto ubiquitination of TRAF6 bound to ALPK1:ADP-heptose:TIFA oligomer);R-HSA-9645428(ALPK1 binds ADP-heptose);R-HSA-9645442(Auto phosphorylation of TAK1 within the ALPK1:ADP-hep…	0.922606	0.983376	1.17256	3.11478	2.35245	2.08631	0.407562	-1.29491	1.63939e-10	2.60272e-08	down	yes
ENSG00000164045	CDC25A	993	ENST00000302506;ENST00000351231;ENST00000443342;ENST00000437972;ENST00000459900	GO:0000079(regulation of cyclin-dependent protein serine/threonine kinase activity);GO:0000082(G1/S transition of mitotic cell cycle);GO:0000086(G2/M transition of mitotic cell cycle);GO:0004721(phosphoprotein phosphatase activity);GO:0004725(protein tyrosine phosphatase activity);GO:0005515(protein binding);GO:0005634(nucleus);GO:0005654(nucleoplasm);GO:0005737(cytoplasm);GO:0005829(cytosol);GO:…	04110(Cell cycle);04218(Cellular senescence);04914(Progesterone-mediated oocyte maturation);05206(MicroRNAs in cancer);05206(MicroRNAs in cancer)	K06645	EC:3.1.3.48	NA	cell division cycle 25A [Source:HGNC Symbol;Acc:HGNC:1725]	protein_coding;processed_transcript	DOID:0050686(organ_system_cancer);DOID:0050687(cell_type_cancer);DOID:10011(thyroid_lymphoma);DOID:1115(sarcoma);DOID:12336(male_infertility);DOID:14566(disease_of_cellular_proliferation);DOID:15(reproductive_system_disease);DOID:162(cancer);DOID:170(endocrine_gland_cancer);DOID:1781(thyroid_cancer);DOID:3119(gastrointestinal_system_cancer);DOID:3571(liver_cancer);DOID:48(male_reproductive_system…	R-HSA-170153(Dephosphorylation of nuclear Cyclin B1:phospho-Cdc2 (Thr 14, Tyr15) complexes by Cdc25 phosphatases);R-HSA-170158(Dephosphorylation of nuclear Cyclin A:phospho-Cdc2 complexes);R-HSA-170159(Translocation of Cdc25 to the nucleus);R-HSA-174110(Cdc25A mediated dephosphorylation of Cyclin A:phospho-Cdk2);R-HSA-188345(The CDC25A gene transcription is stimulated by MYC and E2F1 and inhibite…	9.14646	9.79125	10.0805	3.63237	3.41599	2.0548	3.18771	1.67252	1.7244e-10	2.71323e-08	up	yes
ENSG00000122863	CHST3	9469	ENST00000373115	GO:0000139(Golgi membrane);GO:0001517(N-acetylglucosamine 6-O-sulfotransferase activity);GO:0005794(Golgi apparatus);GO:0005802(trans-Golgi network);GO:0005975(carbohydrate metabolic process);GO:0006044(N-acetylglucosamine metabolic process);GO:0006790(sulfur compound metabolic process);GO:0008146(sulfotransferase activity);GO:0008459(chondroitin 6-sulfotransferase activity);GO:0016020(membrane);…	00532(Glycosaminoglycan biosynthesis - chondroitin sulfate / dermatan sulfate)	K01020	EC:2.8.2.17	NA	carbohydrate sulfotransferase 3 [Source:HGNC Symbol;Acc:HGNC:1971]	protein_coding	NA	R-HSA-2018682(CHST3,7 transfer SO4(2-) to position 6 of GalNAc on chondroitin chains);R-HSA-3595175(Defective CHST3 does not transfer SO4(2-) to chondroitin)	4.34273	4.40092	5.06175	1.82011	1.84393	1.31581	2.77226	1.47106	1.74558e-10	2.73435e-08	up	yes
ENSG00000134222	PSRC1	84722	ENST00000409138;ENST00000369904;ENST00000459765;ENST00000492431;ENST00000369907;ENST00000369909;ENST00000471740;ENST00000409267;ENST00000369903;ENST00000474126;ENST00000418914;ENST00000429031	GO:0000922(spindle pole);GO:0001578(microtubule bundle formation);GO:0005515(protein binding);GO:0005654(nucleoplasm);GO:0005737(cytoplasm);GO:0005819(spindle);GO:0005829(cytosol);GO:0005856(cytoskeleton);GO:0005876(spindle microtubule);GO:0007049(cell cycle);GO:0007080(mitotic metaphase plate congression);GO:0008017(microtubule binding);GO:0015630(microtubule cytoskeleton);GO:0030308(negative re…	NA	NA	NA	NA	proline and serine rich coiled-coil 1 [Source:HGNC Symbol;Acc:HGNC:24472]	protein_coding;retained_intron	NA	NA	2.65192	2.30024	2.7135	7.7922	7.59179	11.2144	0.2882	-1.79486	1.9064e-10	2.97305e-08	down	yes
ENSG00000174130	TLR6	10333	ENST00000508254;ENST00000381950	GO:0001540(amyloid-beta binding);GO:0001774(microglial cell activation);GO:0001775(cell activation);GO:0001817(regulation of cytokine production);GO:0002224(toll-like receptor signaling pathway);GO:0002376(immune system process);GO:0002755(MyD88-dependent toll-like receptor signaling pathway);GO:0003953(NAD+ nucleosidase activity);GO:0004888(transmembrane signaling receptor activity);GO:0005102(s…	04145(Phagosome);04620(Toll-like receptor signaling pathway);05132(Salmonella infection);05142(Chagas disease);05152(Tuberculosis);05152(Tuberculosis)	NA	NA	NA	toll like receptor 6 [Source:HGNC Symbol;Acc:HGNC:16711]	protein_coding	DOID:0050117(disease_by_infectious_agent);DOID:0050136(systemic_mycosis);DOID:0050161(lower_respiratory_tract_disease);DOID:0050686(organ_system_cancer);DOID:10283(prostate_cancer);DOID:1080(filariasis);DOID:1176(bronchial_disease);DOID:13564(aspergillosis);DOID:1398(parasitic_infectious_disease);DOID:14566(disease_of_cellular_proliferation);DOID:1564(fungal_infectious_disease);DOID:1579(respirat…	R-HSA-166072(MyD88 forms a complex with TIRAP:activated TLR2/4);R-HSA-166082(IRAK4 binds to the activated TLR receptor:TIRAP:MyD88 complex);R-HSA-166091(IRAK1 or IRAK2 binds to the activated IRAK4 :activated TLR:MyD88:TIRAP complex);R-HSA-166119(First phosphorylation of IRAK1 by IRAK4 bound to activated TLR:MyD88:Mal);R-HSA-166284(Second phosphorylation of IRAK1 by IRAK4 bound to activated TLR:My…	1.30392	1.20594	1.50741	0.467143	0.397856	0.313572	3.40859	1.76918	1.9542e-10	3.03418e-08	up	yes
ENSG00000010292	NCAPD2	9918	ENST00000541399;ENST00000539885;ENST00000315579;ENST00000535804;ENST00000539084;ENST00000539714;ENST00000542492;ENST00000542472;ENST00000538600;ENST00000545732;ENST00000382457;ENST00000536090;ENST00000536538	GO:0000228(nuclear chromosome);GO:0000278(mitotic cell cycle);GO:0000779(condensed chromosome, centromeric region);GO:0000793(condensed chromosome);GO:0000796(condensin complex);GO:0005515(protein binding);GO:0005634(nucleus);GO:0005654(nucleoplasm);GO:0005694(chromosome);GO:0005737(cytoplasm);GO:0005829(cytosol);GO:0007049(cell cycle);GO:0007076(mitotic chromosome condensation);GO:0010032(meioti…	NA	NA	NA	NA	non-SMC condensin I complex subunit D2 [Source:HGNC Symbol;Acc:HGNC:24305]	processed_transcript;protein_coding;nonsense_mediated_decay;retained_intron	NA	R-HSA-2514854(CDK1 phosphorylates condensin I);R-HSA-2520883(Phosphorylated condensin I promotes condensation of prometaphase chromosomes);R-HSA-2529015(Dephosphorylation of CK2-modified condensin I);R-HSA-2529020(CK2 phosphorylates condensin I subunits)	13.6856	15.8853	15.7743	38.2128	42.7572	25.7005	0.425096	-1.23414	2.02668e-10	3.13291e-08	down	yes
ENSG00000147124	ZNF41	7592	ENST00000684689;ENST00000313116;ENST00000377065;ENST00000432977;ENST00000465311	GO:0000978(RNA polymerase II cis-regulatory region sequence-specific DNA binding);GO:0000981(DNA-binding transcription factor activity, RNA polymerase II-specific);GO:0003677(DNA binding);GO:0005515(protein binding);GO:0005634(nucleus);GO:0006355(regulation of DNA-templated transcription);GO:0006357(regulation of transcription by RNA polymerase II);GO:0046872(metal ion binding);GO:0046872(metal i…	05168(Herpes simplex virus 1 infection);05168(Herpes simplex virus 1 infection)	NA	NA	zf-C2H2	zinc finger protein 41 [Source:HGNC Symbol;Acc:HGNC:13107]	protein_coding;processed_transcript	NA	R-HSA-975040(KRAB-ZNF / KAP Interaction)	2.25457	2.38532	2.59523	0.797497	0.898279	0.705618	3.01288	1.59115	2.261e-10	3.47986e-08	up	yes
ENSG00000122507	BBS9	27241	ENST00000350941;ENST00000673219;ENST00000673056;ENST00000434373;ENST00000673462;ENST00000671871;ENST00000498189;ENST00000672717;ENST00000672453;ENST00000433714;ENST00000671890;ENST00000489708;ENST00000242067;ENST00000496029;ENST00000432983;ENST00000355070;ENST00000672758;ENST00000465037;ENST00000425508;ENST00000495426;ENST00000627264;ENST00000396127;ENST00000671963	GO:0000242(pericentriolar material);GO:0003674(molecular_function);GO:0005515(protein binding);GO:0005737(cytoplasm);GO:0005815(microtubule organizing center);GO:0005829(cytosol);GO:0005856(cytoskeleton);GO:0005886(plasma membrane);GO:0005929(cilium);GO:0007601(visual perception);GO:0015031(protein transport);GO:0016020(membrane);GO:0030030(cell projection organization);GO:0034451(centriolar sate…	NA	NA	NA	NA	Bardet-Biedl syndrome 9 [Source:HGNC Symbol;Acc:HGNC:30000]	protein_coding;nonsense_mediated_decay;retained_intron;processed_transcript	DOID:0050177(monogenic_disease);DOID:0050737(autosomal_recessive_disease);DOID:0050739(autosomal_genetic_disease);DOID:1935(Bardet_Biedl_syndrome);DOID:225(syndrome);DOID:4(disease);DOID:630(genetic_disease)	R-HSA-5617815(BBSome binds RAB3IP);R-HSA-5624125(Formation of the BBSome);R-HSA-5624126(ARL6:GTP and the BBSome bind ciliary cargo);R-HSA-5624127(ARL6:GTP and the BBSome target cargo to the primary cilium);R-HSA-5624129(LZTFL1 binds the BBSome and prevents its traffic to the cilium)	0.42999	0.531038	0.574197	1.51091	1.34373	1.06727	0.391448	-1.35311	2.32464e-10	3.56226e-08	down	yes
ENSG00000115415	STAT1	6772	ENST00000673942;ENST00000698149;ENST00000674153;ENST00000673858;ENST00000698148;ENST00000673885;ENST00000698147;ENST00000673863;ENST00000698144;ENST00000673859;ENST00000674028;ENST00000464072;ENST00000452281;ENST00000673841;ENST00000673952;ENST00000698150;ENST00000392323;ENST00000673638;ENST00000432058;ENST00000392322;ENST00000540176;ENST00000673816;ENST00000698143;ENST00000361099;ENST00000674081…	GO:0000122(negative regulation of transcription by RNA polymerase II);GO:0000785(chromatin);GO:0000977(RNA polymerase II transcription regulatory region sequence-specific DNA binding);GO:0000978(RNA polymerase II cis-regulatory region sequence-specific DNA binding);GO:0000979(RNA polymerase II core promoter sequence-specific DNA binding);GO:0000981(DNA-binding transcription factor activity, RNA p…	04062(Chemokine signaling pathway);04217(Necroptosis);04380(Osteoclast differentiation);04620(Toll-like receptor signaling pathway);04621(NOD-like receptor signaling pathway);04625(C-type lectin receptor signaling pathway);04630(JAK-STAT signaling pathway);04658(Th1 and Th2 cell differentiation);04659(Th17 cell differentiation);04917(Prolactin signaling pathway);04919(Thyroid hormone signaling pa…	NA	NA	STAT	signal transducer and activator of transcription 1 [Source:HGNC Symbol;Acc:HGNC:11362]	protein_coding;nonsense_mediated_decay;retained_intron;processed_transcript	DOID:0014667(disease_of_metabolism);DOID:0050013(carbohydrate_metabolism_disease);DOID:0050117(disease_by_infectious_agent);DOID:0050136(systemic_mycosis);DOID:0050155(sensory_system_disease);DOID:0050161(lower_respiratory_tract_disease);DOID:0050177(monogenic_disease);DOID:0050339(commensal_bacterial_infectious_disease);DOID:0050686(organ_system_cancer);DOID:0050687(cell_type_cancer);DOID:005073…	R-HSA-1015699(ISGF3 binds the ISRE promoter elements in IFN-stimulated genes);R-HSA-1015702(Expression of IFN-induced genes);R-HSA-1031713(GAF binds the GAS promoter elements in the IFNG-regulated genes);R-HSA-1031716(Expression of IFNG-stimulated genes);R-HSA-1112538(Phosphorylated STAT1, STAT3 form dimers);R-HSA-1112565(Tyrosine phosphorylated IL6ST binds STAT1,STAT3);R-HSA-1112587(STAT1 and ST…	3.9021	4.41793	4.60257	12.8637	11.765	7.26652	0.405159	-1.30344	2.4528e-10	3.7335e-08	down	yes
ENSG00000178093	TSSK6	83983	ENST00000585580;ENST00000587522;ENST00000602623	GO:0000166(nucleotide binding);GO:0000287(magnesium ion binding);GO:0004672(protein kinase activity);GO:0004674(protein serine/threonine kinase activity);GO:0004712(protein serine/threonine/tyrosine kinase activity);GO:0005515(protein binding);GO:0005524(ATP binding);GO:0005634(nucleus);GO:0006468(protein phosphorylation);GO:0007283(spermatogenesis);GO:0016301(kinase activity);GO:0016310(phosphor…	NA	K08811	EC:2.7.11.1	NA	testis specific serine kinase 6 [Source:HGNC Symbol;Acc:HGNC:30410]	protein_coding;nonsense_mediated_decay	NA	NA	1.52734	1.1228	1.68575	0.238386	0.161007	0.149538	7.8988	2.98163	2.46167e-10	3.7335e-08	up	yes
ENSG00000274049	INO80B-WBP1	100532735	ENST00000441673	GO:0006338(chromatin remodeling);GO:0031011(Ino80 complex)	NA	NA	NA	NA	INO80B-WBP1 readthrough (NMD candidate) [Source:HGNC Symbol;Acc:HGNC:49199]	nonsense_mediated_decay	NA	NA	0	0	0	5.86237	0	0	5.11739e-05	-14.2542	2.46817e-10	3.7335e-08	down	yes
ENSG00000031691	CENPQ	55166	ENST00000335783	GO:0000775(chromosome, centromeric region);GO:0005515(protein binding);GO:0005634(nucleus);GO:0005654(nucleoplasm);GO:0005694(chromosome);GO:0005829(cytosol);GO:0015629(actin cytoskeleton);GO:0031511(Mis6-Sim4 complex);GO:0051310(metaphase plate congression);GO:1905342(positive regulation of protein localization to kinetochore)	NA	NA	NA	NA	centromere protein Q [Source:HGNC Symbol;Acc:HGNC:21347]	protein_coding	NA	R-HSA-141409(Mad1 binds kinetochore);R-HSA-141422(MAD2 converted to an inhibitory state via interaction with Mad1);R-HSA-141431(MAD2 associates with the Mad1 kinetochore complex);R-HSA-141439(Release of activated MAD2 from kinetochores);R-HSA-1638803(Phosphorylation of cohesin by PLK1 at centromeres);R-HSA-1638821(PP2A-B56 dephosphorylates centromeric cohesin);R-HSA-2467809(ESPL1 (Separase) cleav…	15.5537	14.3844	17.1342	5.9782	6.21207	4.18617	2.8744	1.52326	2.73989e-10	4.12682e-08	up	yes
ENSG00000253368	TRNP1	388610,7207,7217,7218	ENST00000522111;ENST00000531285	GO:0000791(euchromatin);GO:0003677(DNA binding);GO:0005634(nucleus);GO:0007049(cell cycle);GO:0007399(nervous system development);GO:0021696(cerebellar cortex morphogenesis);GO:0042127(regulation of cell population proliferation);GO:0051726(regulation of cell cycle);GO:0061351(neural precursor cell proliferation);GO:0061351(neural precursor cell proliferation)	NA	NA	NA	NA	TMF1 regulated nuclear protein 1 [Source:HGNC Symbol;Acc:HGNC:34348]	protein_coding	NA	NA	5.45103	5.69668	6.4025	20.6366	17.0264	32.0235	0.251845	-1.98939	2.93416e-10	4.40061e-08	down	yes
ENSG00000164620	RELL2	285613	ENST00000444782;ENST00000518025;ENST00000297164;ENST00000521367;ENST00000518856;ENST00000517794;ENST00000520674	GO:0005515(protein binding);GO:0005518(collagen binding);GO:0005604(basement membrane);GO:0005886(plasma membrane);GO:0010811(positive regulation of cell-substrate adhesion);GO:0016020(membrane);GO:0016021(integral component of membrane);GO:0031012(extracellular matrix);GO:1900745(positive regulation of p38MAPK cascade);GO:1900745(positive regulation of p38MAPK cascade)	NA	NA	NA	NA	RELT like 2 [Source:HGNC Symbol;Acc:HGNC:26902]	protein_coding;processed_transcript	NA	NA	10.5344	11.4292	9.18174	2.55738	2.72241	3.0604	3.73437	1.90086	3.20331e-10	4.78392e-08	up	yes
ENSG00000180921	FAM83H	286077	ENST00000388913;ENST00000650760;ENST00000395103	GO:0005515(protein binding);GO:0005737(cytoplasm);GO:0005856(cytoskeleton);GO:0007165(signal transduction);GO:0019901(protein kinase binding);GO:0030335(positive regulation of cell migration);GO:0031214(biomineral tissue development);GO:0044380(protein localization to cytoskeleton);GO:0045095(keratin filament);GO:0045104(intermediate filament cytoskeleton organization);GO:1990254(keratin filament…	NA	NA	NA	NA	family with sequence similarity 83 member H [Source:HGNC Symbol;Acc:HGNC:24797]	protein_coding;nonsense_mediated_decay	NA	NA	16.4332	16.9339	17.8025	7.46324	7.32154	5.95549	2.46716	1.30285	3.28004e-10	4.87785e-08	up	yes
ENSG00000018236	CNTN1	1272	ENST00000551295;ENST00000547849;ENST00000347616;ENST00000348761;ENST00000551424;ENST00000547702;ENST00000548481	GO:0005515(protein binding);GO:0005886(plasma membrane);GO:0007155(cell adhesion);GO:0007219(Notch signaling pathway);GO:0007399(nervous system development);GO:0007411(axon guidance);GO:0007420(brain development);GO:0007626(locomotory behavior);GO:0010467(gene expression);GO:0010628(positive regulation of gene expression);GO:0010765(positive regulation of sodium ion transport);GO:0010976(positive…	04514(Cell adhesion molecules);04514(Cell adhesion molecules)	NA	NA	NA	contactin 1 [Source:HGNC Symbol;Acc:HGNC:2171]	protein_coding;nonsense_mediated_decay	DOID:0050615(respiratory_system_cancer);DOID:0050686(organ_system_cancer);DOID:0080000(muscular_disease);DOID:1324(lung_cancer);DOID:14566(disease_of_cellular_proliferation);DOID:162(cancer);DOID:17(musculoskeletal_system_disease);DOID:3905(lung_carcinoma);DOID:3908(non_small_cell_lung_carcinoma);DOID:3910(lung_adenocarcinoma);DOID:423(myopathy);DOID:4(disease);DOID:66(muscle_tissue_disease);DOID…	R-HSA-1980109(Cleavage of CNTN1:NOTCH1 complex releases NICD1);R-HSA-2220816(NOTCH2 binds CNTN1);R-HSA-2974731(Gamma-secretase cleaves CNTN1:NOTCH2 to release NICD2);R-HSA-373706(Contactin-1 (CNTN1) binds NOTCH1);R-HSA-373733(Neurofascin binds contactin-1:CASPR complex);R-HSA-443784(Cis-heterodimerization of L1 and Contactin-1/F3/F11)	0.364909	0.411215	0.511648	3.28571	3.5318	0.90668	0.166719	-2.58451	3.37981e-10	5.00511e-08	down	yes
ENSG00000117394	SLC2A1	6513	ENST00000630287;ENST00000426263;ENST00000460369;ENST00000676097;ENST00000629908;ENST00000630821;ENST00000675112;ENST00000625233;ENST00000674545;ENST00000669445;ENST00000415851;ENST00000676254	GO:0000139(Golgi membrane);GO:0001666(response to hypoxia);GO:0001674(female germ cell nucleus);GO:0001917(photoreceptor inner segment);GO:0001939(female pronucleus);GO:0005324(long-chain fatty acid transporter activity);GO:0005355(glucose transmembrane transporter activity);GO:0005515(protein binding);GO:0005737(cytoplasm);GO:0005829(cytosol);GO:0005886(plasma membrane);GO:0005887(integral compo…	04066(HIF-1 signaling pathway);04911(Insulin secretion);04919(Thyroid hormone signaling pathway);04920(Adipocytokine signaling pathway);04922(Glucagon signaling pathway);04931(Insulin resistance);04976(Bile secretion);05166(Human T-cell leukemia virus 1 infection);05200(Pathways in cancer);05211(Renal cell carcinoma);05230(Central carbon metabolism in cancer);05230(Central carbon metabolism in ca…	NA	NA	NA	solute carrier family 2 member 1 [Source:HGNC Symbol;Acc:HGNC:11005]	nonsense_mediated_decay;protein_coding;processed_transcript;retained_intron	DOID:0014667(disease_of_metabolism);DOID:0050013(carbohydrate_metabolism_disease);DOID:0050615(respiratory_system_cancer);DOID:0050621(respiratory_system_benign_neoplasm);DOID:0050686(organ_system_cancer);DOID:0050687(cell_type_cancer);DOID:0050701(electroclinical_syndrome);DOID:0050704(childhood_electroclinical_syndrome);DOID:0060072(benign_neoplasm);DOID:0060083(immune_system_cancer);DOID:00600…	R-HSA-198818(SLC2A1,3 transports DeHA from extracellular region to cytosol);R-HSA-450088(GLUT1 tetramer binds 4xATP);R-HSA-450092(GLUT1:ATP tetramer dissociates to GLUT1 tetramer and 4xATP);R-HSA-499981(Transport of Extracellular Glucose to the Cytosol by GLUT1 and GLUT2);R-HSA-5339524(GLUT1 (SLC2A1) tetramer transports Glc from extracellular region to cytosol);R-HSA-5632804(SLC2A1 tetramer does …	86.3673	91.2599	86.1585	39.5899	34.3577	28.3148	2.5795	1.36709	3.47074e-10	5.10202e-08	up	yes
ENSG00000142619	PADI3	51702	ENST00000375460	GO:0004668(protein-arginine deiminase activity);GO:0005509(calcium ion binding);GO:0005515(protein binding);GO:0005634(nucleus);GO:0005737(cytoplasm);GO:0005829(cytosol);GO:0016787(hydrolase activity);GO:0018101(obsolete protein citrullination);GO:0036414(obsolete histone citrullination);GO:0042802(identical protein binding)	NA	K01481	EC:3.5.3.15	NA	peptidyl arginine deiminase 3 [Source:HGNC Symbol;Acc:HGNC:18337]	protein_coding	NA	R-HSA-1183128(PADIs:Ca2+ deiminate L-Arg to L-Cit in proteins);R-HSA-3247569(PADI4 deiminates Histones)	0.02819	0	0	0.510229	0.364545	0.794126	0.0168914	-5.88757	3.47559e-10	5.10202e-08	down	yes
ENSG00000100100	PIK3IP1	113791	ENST00000215912;ENST00000480654;ENST00000402249;ENST00000493034;ENST00000441972;ENST00000443175	GO:0005515(protein binding);GO:0005886(plasma membrane);GO:0014067(negative regulation of phosphatidylinositol 3-kinase signaling);GO:0016020(membrane);GO:0016021(integral component of membrane);GO:0036313(phosphatidylinositol 3-kinase catalytic subunit binding);GO:0043553(negative regulation of phosphatidylinositol 3-kinase activity);GO:0043553(negative regulation of phosphatidylinositol 3-kinas…	NA	NA	NA	NA	phosphoinositide-3-kinase interacting protein 1 [Source:HGNC Symbol;Acc:HGNC:24942]	protein_coding;retained_intron	NA	NA	0.144142	0.206871	0.0925608	0.884653	0.810403	0.674762	0.187176	-2.41753	3.48869e-10	5.10202e-08	down	yes
ENSG00000080166	DCT	1638	ENST00000377028;ENST00000472871;ENST00000483392;ENST00000446125	GO:0002052(positive regulation of neuroblast proliferation);GO:0004167(dopachrome isomerase activity);GO:0005507(copper ion binding);GO:0005515(protein binding);GO:0005737(cytoplasm);GO:0005829(cytosol);GO:0005886(plasma membrane);GO:0006583(melanin biosynthetic process from tyrosine);GO:0007405(neuroblast proliferation);GO:0008544(epidermis development);GO:0009637(response to blue light);GO:0016…	00350(Tyrosine metabolism);01100(Metabolic pathways);04916(Melanogenesis);04916(Melanogenesis)	K01827	EC:5.3.3.12	NA	dopachrome tautomerase [Source:HGNC Symbol;Acc:HGNC:2709]	protein_coding;retained_intron;nonsense_mediated_decay	DOID:0050687(cell_type_cancer);DOID:0060056(hypersensitivity_reaction_disease);DOID:12297(Vogt_Koyanagi_Harada_disease);DOID:12306(vitiligo);DOID:14566(disease_of_cellular_proliferation);DOID:162(cancer);DOID:1909(melanoma);DOID:2914(immune_system_disease);DOID:417(hypersensitivity_reaction_type_II_disease);DOID:4(disease);DOID:7(disease_of_anatomical_entity)	R-HSA-5662660(Dopachrome is transformed to DHICA by DCT)	0.0919137	0.135532	0.223841	0	0	0	1504.29	10.5549	3.55151e-10	5.17244e-08	up	yes
ENSG00000026036	RTEL1-TNFRSF6B	100533107	ENST00000496281;ENST00000480273;ENST00000492259;ENST00000697815	GO:0000166(nucleotide binding);GO:0000723(telomere maintenance);GO:0003676(nucleic acid binding);GO:0003677(DNA binding);GO:0003678(DNA helicase activity);GO:0004386(helicase activity);GO:0005524(ATP binding);GO:0005634(nucleus);GO:0006139(nucleobase-containing compound metabolic process);GO:0006260(DNA replication);GO:0006281(DNA repair);GO:0006310(DNA recombination);GO:0006974(cellular response…	NA	NA	NA	NA	RTEL1-TNFRSF6B readthrough (NMD candidate) [Source:HGNC Symbol;Acc:HGNC:44095]	retained_intron;nonsense_mediated_decay;processed_transcript	NA	NA	1.04637	3.17181	2.25249	9.14955	11.6201	13.6906	0.187772	-2.41295	3.60862e-10	5.23398e-08	down	yes
ENSG00000124459	ZNF45	7596	ENST00000269973;ENST00000589703;ENST00000588432;ENST00000588140;ENST00000590655;ENST00000615985	GO:0000978(RNA polymerase II cis-regulatory region sequence-specific DNA binding);GO:0000981(DNA-binding transcription factor activity, RNA polymerase II-specific);GO:0003677(DNA binding);GO:0005634(nucleus);GO:0005654(nucleoplasm);GO:0006355(regulation of DNA-templated transcription);GO:0006357(regulation of transcription by RNA polymerase II);GO:0046872(metal ion binding);GO:0046872(metal ion b…	05168(Herpes simplex virus 1 infection);05168(Herpes simplex virus 1 infection)	NA	NA	zf-C2H2	zinc finger protein 45 [Source:HGNC Symbol;Acc:HGNC:13111]	protein_coding;processed_transcript	NA	R-HSA-975040(KRAB-ZNF / KAP Interaction)	5.42337	4.77254	5.42107	1.81139	1.56354	0.885673	3.66544	1.87398	3.95703e-10	5.71579e-08	up	yes
ENSG00000142233	NTN5	126147	ENST00000600468;ENST00000270235;ENST00000596844	GO:0005102(signaling receptor binding);GO:0005515(protein binding);GO:0005576(extracellular region);GO:0005604(basement membrane);GO:0007399(nervous system development);GO:0008045(motor neuron axon guidance);GO:0009887(animal organ morphogenesis);GO:0009888(tissue development);GO:0016358(dendrite development);GO:0022008(neurogenesis);GO:0022008(neurogenesis)	NA	NA	NA	NA	netrin 5 [Source:HGNC Symbol;Acc:HGNC:25208]	retained_intron;protein_coding	NA	NA	0.133797	0.0816775	0.30921	1.51509	1.04959	1.40563	0.132152	-2.91973	4.23471e-10	6.07096e-08	down	yes
ENSG00000157379	DHRS1	115817	ENST00000561281;ENST00000561273;ENST00000558340;ENST00000288111;ENST00000561137;ENST00000396813;ENST00000559483;ENST00000560991;ENST00000559084;ENST00000558114;ENST00000559088	GO:0004090(carbonyl reductase (NADPH) activity);GO:0005515(protein binding);GO:0005783(endoplasmic reticulum);GO:0005786(signal recognition particle, endoplasmic reticulum targeting);GO:0006617(SRP-dependent cotranslational protein targeting to membrane, signal sequence recognition);GO:0016491(oxidoreductase activity);GO:0016616(oxidoreductase activity, acting on the CH-OH group of donors, NAD or…	NA	NA	NA	NA	dehydrogenase/reductase 1 [Source:HGNC Symbol;Acc:HGNC:16445]	retained_intron;nonsense_mediated_decay;protein_coding;processed_transcript	NA	NA	1.67202	1.5284	1.82643	4.28143	4.21414	4.97204	0.373254	-1.42177	4.23736e-10	6.07096e-08	down	yes
ENSG00000169679	BUB1	699	ENST00000302759;ENST00000478175;ENST00000477481;ENST00000468927;ENST00000671097;ENST00000490632;ENST00000466333;ENST00000420328;ENST00000436916;ENST00000465029;ENST00000666956	GO:0000166(nucleotide binding);GO:0000775(chromosome, centromeric region);GO:0000776(kinetochore);GO:0004672(protein kinase activity);GO:0004674(protein serine/threonine kinase activity);GO:0004712(protein serine/threonine/tyrosine kinase activity);GO:0005515(protein binding);GO:0005524(ATP binding);GO:0005634(nucleus);GO:0005654(nucleoplasm);GO:0005694(chromosome);GO:0005829(cytosol);GO:0006468(…	04110(Cell cycle);04114(Oocyte meiosis);04914(Progesterone-mediated oocyte maturation);04914(Progesterone-mediated oocyte maturation)	K02178	EC:2.7.11.1	NA	BUB1 mitotic checkpoint serine/threonine kinase [Source:HGNC Symbol;Acc:HGNC:1148]	protein_coding;processed_transcript;retained_intron;nonsense_mediated_decay	DOID:0050686(organ_system_cancer);DOID:0060083(immune_system_cancer);DOID:1240(leukemia);DOID:14566(disease_of_cellular_proliferation);DOID:15(reproductive_system_disease);DOID:162(cancer);DOID:2531(hematologic_cancer);DOID:4(disease);DOID:5223(infertility);DOID:7(disease_of_anatomical_entity)	R-HSA-141409(Mad1 binds kinetochore);R-HSA-141422(MAD2 converted to an inhibitory state via interaction with Mad1);R-HSA-141431(MAD2 associates with the Mad1 kinetochore complex);R-HSA-141439(Release of activated MAD2 from kinetochores);R-HSA-1638803(Phosphorylation of cohesin by PLK1 at centromeres);R-HSA-1638821(PP2A-B56 dephosphorylates centromeric cohesin);R-HSA-2467809(ESPL1 (Separase) cleav…	8.92115	10.4682	11.6393	25.8051	28.3532	17.7372	0.43158	-1.2123	4.52346e-10	6.45464e-08	down	yes
ENSG00000242028	HYPK	25764,100529067	ENST00000406925;ENST00000498605;ENST00000458412;ENST00000442995;ENST00000497142	GO:0005515(protein binding);GO:0005634(nucleus);GO:0005654(nucleoplasm);GO:0005737(cytoplasm);GO:0015630(microtubule cytoskeleton);GO:0032991(protein-containing complex);GO:0043066(negative regulation of apoptotic process);GO:0047485(protein N-terminus binding);GO:0050821(protein stabilization);GO:0050821(protein stabilization)	NA	NA	NA	NA	huntingtin interacting protein K [Source:HGNC Symbol;Acc:HGNC:18418]	protein_coding;processed_transcript	NA	NA	2.31354	1.83352	2.06172	4.79911	4.92164	4.45206	0.438077	-1.19075	4.54197e-10	6.4549e-08	down	yes
ENSG00000120925	RNF170	81790	ENST00000531440;ENST00000240159;ENST00000319073;ENST00000319104;ENST00000527424;ENST00000534961;ENST00000524954;ENST00000528318;ENST00000526349	GO:0005515(protein binding);GO:0005783(endoplasmic reticulum);GO:0005789(endoplasmic reticulum membrane);GO:0016020(membrane);GO:0016021(integral component of membrane);GO:0016567(protein ubiquitination);GO:0016740(transferase activity);GO:0046872(metal ion binding);GO:0061630(ubiquitin protein ligase activity);GO:0061630(ubiquitin protein ligase activity)	NA	K15707	EC:2.3.2.27	NA	ring finger protein 170 [Source:HGNC Symbol;Acc:HGNC:25358]	protein_coding;nonsense_mediated_decay;retained_intron	NA	NA	1.68364	1.95941	1.87197	0.546546	0.599843	0.305866	3.79756	1.92507	4.571e-10	6.47008e-08	up	yes
ENSG00000259040	BLOC1S5-TXNDC5	100526836	ENST00000439343	GO:0030133(transport vesicle);GO:0031083(BLOC-1 complex)	NA	NA	NA	NA	BLOC1S5-TXNDC5 readthrough (NMD candidate) [Source:HGNC Symbol;Acc:HGNC:42001]	nonsense_mediated_decay	NA	NA	6.49892	0	0	0	0	0	21663.1	14.4029	4.65868e-10	6.56781e-08	up	yes
ENSG00000147874	HAUS6	54801	ENST00000380502;ENST00000380496;ENST00000415524	GO:0000226(microtubule cytoskeleton organization);GO:0003674(molecular_function);GO:0005515(protein binding);GO:0005737(cytoplasm);GO:0005813(centrosome);GO:0005815(microtubule organizing center);GO:0005819(spindle);GO:0005829(cytosol);GO:0005856(cytoskeleton);GO:0005874(microtubule);GO:0007049(cell cycle);GO:0007098(centrosome cycle);GO:0008017(microtubule binding);GO:0051225(spindle assembly);G…	NA	NA	NA	NA	HAUS augmin like complex subunit 6 [Source:HGNC Symbol;Acc:HGNC:25948]	protein_coding	NA	R-HSA-2574840(AJUBA facilitates AURKA autophosphorylation);R-HSA-2574845(AJUBA binds centrosome-associated AURKA);R-HSA-3000310(AURKA phosphorylates PLK1);R-HSA-3000319(BORA binds PLK1 and AURKA);R-HSA-380272(Plk1-mediated phosphorylation of Nlp);R-HSA-380283(Recruitment of additional gamma tubulin/ gamma TuRC to the centrosome);R-HSA-380294(Loss of C-Nap-1 from centrosomes);R-HSA-380303(Dissocia…	17.8865	16.7149	18.0683	5.61556	5.23002	2.37986	3.98246	1.99366	4.68597e-10	6.57996e-08	up	yes
ENSG00000130749	ZC3H4	23211	ENST00000253048;ENST00000601973;ENST00000597069;ENST00000594019;ENST00000595341	GO:0003723(RNA binding);GO:0005515(protein binding);GO:0005634(nucleus);GO:0005654(nucleoplasm);GO:0005829(cytosol);GO:0032785(negative regulation of DNA-templated transcription, elongation);GO:0045892(negative regulation of DNA-templated transcription);GO:0046872(metal ion binding);GO:0071027(nuclear RNA surveillance);GO:0110064(lncRNA catabolic process);GO:1990841(promoter-specific chromatin bi…	NA	NA	NA	NA	zinc finger CCCH-type containing 4 [Source:HGNC Symbol;Acc:HGNC:17808]	protein_coding;processed_transcript;retained_intron	NA	NA	3.67986	3.91968	4.18408	1.66461	1.46788	1.19382	2.72371	1.44557	4.79296e-10	6.70349e-08	up	yes
ENSG00000197915	HRNR	388697	ENST00000368801	GO:0001533(cornified envelope);GO:0005509(calcium ion binding);GO:0005576(extracellular region);GO:0005634(nucleus);GO:0005737(cytoplasm);GO:0031424(keratinization);GO:0035578(azurophil granule lumen);GO:0036457(keratohyalin granule);GO:0043163(cell envelope organization);GO:0046872(metal ion binding);GO:0046914(transition metal ion binding);GO:0048471(perinuclear region of cytoplasm);GO:0061436(…	NA	NA	NA	NA	hornerin [Source:HGNC Symbol;Acc:HGNC:20846]	protein_coding	NA	R-HSA-6798751(Exocytosis of azurophil granule lumen proteins)	0.291627	0.289855	0.325852	0.04802	0.025015	0.008711	11.0994	3.47241	5.27449e-10	7.32715e-08	up	yes
ENSG00000163464	CXCR1	3577	ENST00000295683	GO:0002407(dendritic cell chemotaxis);GO:0004918(interleukin-8 receptor activity);GO:0004930(G protein-coupled receptor activity);GO:0004950(chemokine receptor activity);GO:0005515(protein binding);GO:0005886(plasma membrane);GO:0006935(chemotaxis);GO:0006955(immune response);GO:0007165(signal transduction);GO:0007166(cell surface receptor signaling pathway);GO:0007186(G protein-coupled receptor …	04060(Cytokine-cytokine receptor interaction);04061(Viral protein interaction with cytokine and cytokine receptor);04062(Chemokine signaling pathway);04072(Phospholipase D signaling pathway);04144(Endocytosis);05120(Epithelial cell signaling in Helicobacter pylori infection)	NA	NA	NA	C-X-C motif chemokine receptor 1 [Source:HGNC Symbol;Acc:HGNC:6026]	protein_coding	DOID:0014667(disease_of_metabolism);DOID:0050013(carbohydrate_metabolism_disease);DOID:0050117(disease_by_infectious_agent);DOID:0050161(lower_respiratory_tract_disease);DOID:0050177(monogenic_disease);DOID:0050686(organ_system_cancer);DOID:0050687(cell_type_cancer);DOID:0050737(autosomal_recessive_disease);DOID:0050739(autosomal_genetic_disease);DOID:0060083(immune_system_cancer);DOID:0060100(mu…	R-HSA-373791(Receptor CXCR1 binds CXCL6 and CXCL8 ligands);R-HSA-380073(Liganded Gi-activating GPCR acts as a GEF for Gi);R-HSA-6798743(Exocytosis of secretory granule membrane proteins);R-HSA-749454(The Ligand:GPCR:Gi complex dissociates);R-HSA-749456(Liganded Gi-activating GPCRs bind inactive heterotrimeric G-protein Gi)	0.942756	0.795491	0.98404	0.152301	0.08396	0.118331	7.67724	2.94059	5.28046e-10	7.32715e-08	up	yes
ENSG00000132801	ZSWIM3	140831	ENST00000255152	GO:0005515(protein binding);GO:0008270(zinc ion binding);GO:0046872(metal ion binding)	NA	NA	NA	NA	zinc finger SWIM-type containing 3 [Source:HGNC Symbol;Acc:HGNC:16157]	protein_coding	NA	NA	2.28183	2.39412	2.44378	0.63223	0.292414	0.431639	5.24944	2.39216	5.70758e-10	7.88878e-08	up	yes
ENSG00000135205	CCDC146	57639	ENST00000415740;ENST00000461259;ENST00000285871;ENST00000478101;ENST00000464021;ENST00000461882;ENST00000415750	GO:0005515(protein binding);GO:0005737(cytoplasm);GO:0005814(centriole);GO:0005856(cytoskeleton);GO:0005856(cytoskeleton)	NA	NA	NA	NA	coiled-coil domain containing 146 [Source:HGNC Symbol;Acc:HGNC:29296]	processed_transcript;retained_intron;protein_coding	NA	NA	0.270733	0.565854	0.404531	1.54964	1.83649	1.50196	0.253907	-1.97763	5.91007e-10	8.13673e-08	down	yes
ENSG00000139998	RAB15	376267	ENST00000533601;ENST00000267512;ENST00000642625;ENST00000642782;ENST00000585059;ENST00000555256	GO:0000166(nucleotide binding);GO:0003924(GTPase activity);GO:0005515(protein binding);GO:0005525(GTP binding);GO:0005737(cytoplasm);GO:0005768(endosome);GO:0005794(Golgi apparatus);GO:0005886(plasma membrane);GO:0005929(cilium);GO:0006904(vesicle docking involved in exocytosis);GO:0008021(synaptic vesicle);GO:0009306(protein secretion);GO:0010008(endosome membrane);GO:0015031(protein transport);…	NA	NA	NA	NA	RAB15, member RAS oncogene family [Source:HGNC Symbol;Acc:HGNC:20150]	protein_coding;nonsense_mediated_decay;retained_intron	DOID:4(disease)	R-HSA-8870466(RGGT:CHM binds RABs);R-HSA-8870469(RGGT geranylgeranylates RAB proteins)	2.34287	2.14844	2.62212	0.475528	0.47048	0.649829	4.45749	2.15623	6.08206e-10	8.34094e-08	up	yes
ENSG00000204178	MACO1	55219	ENST00000374343;ENST00000399766;ENST00000470035	GO:0003674(molecular_function);GO:0005515(protein binding);GO:0005634(nucleus);GO:0005783(endoplasmic reticulum);GO:0005789(endoplasmic reticulum membrane);GO:0006935(chemotaxis);GO:0007420(brain development);GO:0008017(microtubule binding);GO:0016020(membrane);GO:0016021(integral component of membrane);GO:0023041(neuronal signal transduction);GO:0030424(axon);GO:0030867(rough endoplasmic reticul…	NA	NA	NA	NA	macoilin 1 [Source:HGNC Symbol;Acc:HGNC:25572]	protein_coding;processed_transcript	NA	R-HSA-9013004(RHOA binds effectors at the ER membrane);R-HSA-9714361(RHOC activates endoplasmic reticulum effectors)	10.4022	9.98497	10.7038	4.10455	3.99328	3.67928	2.63995	1.40051	6.41366e-10	8.7616e-08	up	yes
ENSG00000160336	ZNF761	388561	ENST00000334095;ENST00000613950;ENST00000432094;ENST00000684525;ENST00000610928;ENST00000651864	GO:0000978(RNA polymerase II cis-regulatory region sequence-specific DNA binding);GO:0000981(DNA-binding transcription factor activity, RNA polymerase II-specific);GO:0003677(DNA binding);GO:0005634(nucleus);GO:0006355(regulation of DNA-templated transcription);GO:0006357(regulation of transcription by RNA polymerase II);GO:0046872(metal ion binding);GO:0046872(metal ion binding)	05168(Herpes simplex virus 1 infection);05168(Herpes simplex virus 1 infection)	NA	NA	zf-C2H2	zinc finger protein 761 [Source:HGNC Symbol;Acc:HGNC:23179]	protein_coding	NA	R-HSA-975040(KRAB-ZNF / KAP Interaction)	5.12556	4.97954	5.70832	2.19961	1.85462	1.32492	2.93976	1.5557	6.63745e-10	9.03232e-08	up	yes
ENSG00000235007	ENSG00000235007		ENST00000674648;ENST00000674559	GO:0003755(peptidyl-prolyl cis-trans isomerase activity);GO:0005737(cytoplasm);GO:0016020(membrane);GO:0016021(integral component of membrane);GO:0016853(isomerase activity);GO:0019211(phosphatase activator activity);GO:0050790(regulation of catalytic activity);GO:0050790(regulation of catalytic activity)	NA	NA	NA	NA	novel protein	protein_coding;nonsense_mediated_decay	NA	NA	0	0	0	0.1243	0.172865	0.209007	0.000592683	-10.7205	6.8431e-10	9.27634e-08	down	yes
ENSG00000258728	ENSG00000258728		ENST00000691183	GO:0005515(protein binding);GO:0005737(cytoplasm);GO:0005975(carbohydrate metabolic process);GO:0006012(galactose metabolic process);GO:0008108(UDP-glucose:hexose-1-phosphate uridylyltransferase activity);GO:0008270(zinc ion binding);GO:0016740(transferase activity);GO:0016779(nucleotidyltransferase activity);GO:0033499(galactose catabolic process via UDP-galactose);GO:0046872(metal ion binding)	NA	NA	NA	NA	novel protein (GALT-IL11RA readthrough)	nonsense_mediated_decay	NA	NA	0.388011	0.294142	0.302027	1.26497	0.968445	1.15206	0.290706	-1.78237	7.03189e-10	9.49049e-08	down	yes
ENSG00000164039	BDH2	56898	ENST00000296424;ENST00000509245;ENST00000504285;ENST00000464039;ENST00000513518;ENST00000492366;ENST00000506521;ENST00000511354;ENST00000475058	GO:0003858(3-hydroxybutyrate dehydrogenase activity);GO:0005515(protein binding);GO:0005737(cytoplasm);GO:0005829(cytosol);GO:0006629(lipid metabolic process);GO:0006635(fatty acid beta-oxidation);GO:0008667(2,3-dihydro-2,3-dihydroxybenzoate dehydrogenase activity);GO:0016491(oxidoreductase activity);GO:0016616(oxidoreductase activity, acting on the CH-OH group of donors, NAD or NADP as acceptor)…	00072(Synthesis and degradation of ketone bodies);00650(Butanoate metabolism);01100(Metabolic pathways);01100(Metabolic pathways)	K00019	EC:1.1.1.30	NA	3-hydroxybutyrate dehydrogenase 2 [Source:HGNC Symbol;Acc:HGNC:32389]	protein_coding;retained_intron;nonsense_mediated_decay	NA	R-HSA-5696457(BDH2 dehydrogenates 3HBA)	0.567886	0.597279	0.596632	1.62641	1.74372	2.17375	0.317791	-1.65385	7.05493e-10	9.49049e-08	down	yes
ENSG00000138678	GPAT3	84803	ENST00000264409;ENST00000611707;ENST00000509412;ENST00000395226;ENST00000506766;ENST00000514309;ENST00000509044;ENST00000513683	GO:0003841(1-acylglycerol-3-phosphate O-acyltransferase activity);GO:0004366(glycerol-3-phosphate O-acyltransferase activity);GO:0005783(endoplasmic reticulum);GO:0005789(endoplasmic reticulum membrane);GO:0006072(glycerol-3-phosphate metabolic process);GO:0006629(lipid metabolic process);GO:0006650(glycerophospholipid metabolic process);GO:0006654(phosphatidic acid biosynthetic process);GO:00083…	00561(Glycerolipid metabolism);00564(Glycerophospholipid metabolism);01100(Metabolic pathways);01100(Metabolic pathways)	K13506	EC:2.3.1.15	NA	glycerol-3-phosphate acyltransferase 3 [Source:HGNC Symbol;Acc:HGNC:28157]	protein_coding;processed_transcript;retained_intron	NA	R-HSA-75885(1-acyl LPA is acylated to PA by AGPAT (LPAAT))	65.6089	65.9851	66.0977	26.2463	27.4233	16.5988	2.81338	1.4923	7.10036e-10	9.51529e-08	up	yes
ENSG00000286791	ENSG00000286791		ENST00000667353	NA	NA	NA	NA	NA	novel transcript	lncRNA	NA	NA	2.45998	2.30331	2.33025	0.598021	0.46697	0.345567	5.02888	2.33024	7.68259e-10	1.02565e-07	up	yes
ENSG00000254692	ENSG00000254692		ENST00000530611	GO:0000776(kinetochore);GO:0001778(plasma membrane repair);GO:0005643(nuclear pore);GO:0005765(lysosomal membrane);GO:0005828(kinetochore microtubule);GO:0007034(vacuolar transport);GO:0007080(mitotic metaphase plate congression);GO:0016020(membrane);GO:0016021(integral component of membrane);GO:0030496(midbody);GO:0031468(nuclear membrane reassembly);GO:0032585(multivesicular body membrane);GO:0…	NA	NA	NA	NA	novel protein	protein_coding	NA	NA	0	0	0	2.52326	0	0	0.000118894	-13.038	8.35339e-10	1.111e-07	down	yes
ENSG00000263715	LINC02210-CRHR1	104909134	ENST00000634540;ENST00000587305	GO:0004888(transmembrane signaling receptor activity);GO:0004930(G protein-coupled receptor activity);GO:0007166(cell surface receptor signaling pathway);GO:0007186(G protein-coupled receptor signaling pathway);GO:0016020(membrane);GO:0016021(integral component of membrane);GO:0016021(integral component of membrane)	04080(Neuroactive ligand-receptor interaction);04730(Long-term depression);04934(Cushing syndrome);04934(Cushing syndrome)	NA	NA	NA	LINC02210-CRHR1 readthrough [Source:HGNC Symbol;Acc:HGNC:51483]	protein_coding;processed_transcript	NA	R-HSA-379044(Liganded Gs-activating GPCR acts as a GEF for Gs);R-HSA-420173(CRHR1,CRHR2-1 binds CRH,UCN);R-HSA-744886(The Ligand:GPCR:Gs complex dissociates);R-HSA-744887(Liganded Gs-activating GPCRs bind inactive heterotrimeric Gs)	0.0167526	0.0192073	0.0631754	0.30094	0.965729	0.519099	0.0555141	-4.171	8.57107e-10	1.13567e-07	down	yes
ENSG00000150455	TIRAP	114609	ENST00000700489;ENST00000488598;ENST00000700494;ENST00000392680;ENST00000467006;ENST00000700492;ENST00000700493;ENST00000700496;ENST00000479770;ENST00000392679;ENST00000462401;ENST00000700490;ENST00000392678;ENST00000700491	GO:0002376(immune system process);GO:0002755(MyD88-dependent toll-like receptor signaling pathway);GO:0005080(protein kinase C binding);GO:0005515(protein binding);GO:0005546(phosphatidylinositol-4,5-bisphosphate binding);GO:0005737(cytoplasm);GO:0005829(cytosol);GO:0005886(plasma membrane);GO:0006954(inflammatory response);GO:0007165(signal transduction);GO:0007166(cell surface receptor signalin…	04064(NF-kappa B signaling pathway);04620(Toll-like receptor signaling pathway);05130(Pathogenic Escherichia coli infection);05132(Salmonella infection);05133(Pertussis);05152(Tuberculosis);05161(Hepatitis B);05235(PD-L1 expression and PD-1 checkpoint pathway in cancer);05235(PD-L1 expression and PD-1 checkpoint pathway in cancer)	NA	NA	NA	TIR domain containing adaptor protein [Source:HGNC Symbol;Acc:HGNC:17192]	protein_coding;nonsense_mediated_decay;retained_intron;processed_transcript	NA	R-HSA-166072(MyD88 forms a complex with TIRAP:activated TLR2/4);R-HSA-166082(IRAK4 binds to the activated TLR receptor:TIRAP:MyD88 complex);R-HSA-166091(IRAK1 or IRAK2 binds to the activated IRAK4 :activated TLR:MyD88:TIRAP complex);R-HSA-166119(First phosphorylation of IRAK1 by IRAK4 bound to activated TLR:MyD88:Mal);R-HSA-166284(Second phosphorylation of IRAK1 by IRAK4 bound to activated TLR:My…	1.61475	1.59848	1.74316	0.609859	0.570118	0.366459	3.20504	1.68034	8.69833e-10	1.14821e-07	up	yes
ENSG00000164362	TERT	7015	ENST00000484238;ENST00000656021;ENST00000310581;ENST00000503656;ENST00000667927;ENST00000460137	GO:0000049(tRNA binding);GO:0000333(telomerase catalytic core complex);GO:0000723(telomere maintenance);GO:0000781(chromosome, telomeric region);GO:0000783(nuclear telomere cap complex);GO:0001172(RNA-templated transcription);GO:0001223(transcription coactivator binding);GO:0003677(DNA binding);GO:0003720(telomerase activity);GO:0003721(telomerase RNA reverse transcriptase activity);GO:0003723(RN…	05165(Human papillomavirus infection);05166(Human T-cell leukemia virus 1 infection);05200(Pathways in cancer);05225(Hepatocellular carcinoma);05226(Gastric cancer);05226(Gastric cancer)	K11126	EC:2.7.7.49	NA	telomerase reverse transcriptase [Source:HGNC Symbol;Acc:HGNC:11730]	retained_intron;nonsense_mediated_decay;protein_coding;processed_transcript	DOID:0014667(disease_of_metabolism);DOID:0050117(disease_by_infectious_agent);DOID:0050155(sensory_system_disease);DOID:0050161(lower_respiratory_tract_disease);DOID:0050177(monogenic_disease);DOID:0050615(respiratory_system_cancer);DOID:0050624(gastrointestinal_system_benign_neoplasm);DOID:0050686(organ_system_cancer);DOID:0050687(cell_type_cancer);DOID:0050736(autosomal_dominant_disease);DOID:0…	R-HSA-163090(Elongation Of The Telomeric Chromosome End);R-HSA-163096(Recruitment of Telomerase RNP to the Telomeric Chromosome End);R-HSA-163099(Alignment Of The RNA Template On The Telomeric Chromosome End);R-HSA-163120(Disassociation of Telomerase RNP and the Chromosome End);R-HSA-164616(Biogenesis and assembly of the telomerase RNP);R-HSA-164617(Elongation of Extended Telomeric Chromosome End…	1.04459	1.08528	0.976968	0.331075	0.259413	0.253299	3.68201	1.88049	8.97025e-10	1.17969e-07	up	yes
ENSG00000135451	TROAP	10024	ENST00000551192;ENST00000551245;ENST00000550709;ENST00000548817;ENST00000257909;ENST00000380327;ENST00000547923;ENST00000549534;ENST00000548311;ENST00000550346;ENST00000546735;ENST00000546776;ENST00000551567;ENST00000547807;ENST00000549275	GO:0005515(protein binding);GO:0005737(cytoplasm);GO:0007155(cell adhesion);GO:0007155(cell adhesion)	NA	NA	NA	NA	trophinin associated protein [Source:HGNC Symbol;Acc:HGNC:12327]	nonsense_mediated_decay;protein_coding;retained_intron	NA	NA	4.68279	5.60806	6.14751	15.5924	13.3384	18.6774	0.345285	-1.53414	9.05873e-10	1.1869e-07	down	yes
ENSG00000142694	EVA1B	55194	ENST00000490466;ENST00000270824	GO:0005515(protein binding);GO:0016020(membrane);GO:0016021(integral component of membrane);GO:0016021(integral component of membrane)	NA	NA	NA	NA	eva-1 homolog B [Source:HGNC Symbol;Acc:HGNC:25558]	protein_coding	NA	NA	0.563755	0.797624	0.417896	4.53089	2.88727	21.4948	0.061539	-4.02235	9.10096e-10	1.18801e-07	down	yes
ENSG00000183760	ACP7	390928	ENST00000331256;ENST00000601575;ENST00000594229	GO:0003993(acid phosphatase activity);GO:0005576(extracellular region);GO:0016787(hydrolase activity);GO:0046872(metal ion binding);GO:0046872(metal ion binding)	NA	NA	NA	NA	acid phosphatase 7, tartrate resistant (putative) [Source:HGNC Symbol;Acc:HGNC:33781]	protein_coding;nonsense_mediated_decay	NA	NA	3.39779	3.79299	4.85475	1.08851	0.886951	1.09971	3.91702	1.96976	9.30959e-10	1.20384e-07	up	yes
ENSG00000073111	MCM2	4171,4176	ENST00000265056;ENST00000491422;ENST00000480910;ENST00000474964;ENST00000468414;ENST00000473785;ENST00000472731	GO:0000166(nucleotide binding);GO:0000727(double-strand break repair via break-induced replication);GO:0000781(chromosome, telomeric region);GO:0000785(chromatin);GO:0003677(DNA binding);GO:0003678(DNA helicase activity);GO:0003688(DNA replication origin binding);GO:0003697(single-stranded DNA binding);GO:0004386(helicase activity);GO:0005515(protein binding);GO:0005524(ATP binding);GO:0005634(nu…	03030(DNA replication);04110(Cell cycle);04110(Cell cycle)	K02540	EC:3.6.4.12	NA	minichromosome maintenance complex component 2 [Source:HGNC Symbol;Acc:HGNC:6944]	protein_coding;nonsense_mediated_decay;processed_transcript;retained_intron	DOID:0014667(disease_of_metabolism);DOID:0050117(disease_by_infectious_agent);DOID:0050177(monogenic_disease);DOID:0050615(respiratory_system_cancer);DOID:0050686(organ_system_cancer);DOID:0050687(cell_type_cancer);DOID:0050737(autosomal_recessive_disease);DOID:0050739(autosomal_genetic_disease);DOID:0060072(benign_neoplasm);DOID:0060084(cell_type_benign_neoplasm);DOID:0060085(organ_system_benign…	R-HSA-169468(MCM2-7 mediated fork unwinding);R-HSA-176298(Activation of claspin);R-HSA-176318(Loading of claspin onto DNA during replication origin firing);R-HSA-176942(Multiple proteins are localized at replication fork);R-HSA-68914(DNA polymerase alpha:primase binds at the origin);R-HSA-68916(DNA Replication Factor A (RPA) associates with the pre-replicative complex at the origin);R-HSA-68917(C…	21.9717	26.01	24.7199	8.73177	9.3725	8.49574	2.73314	1.45056	9.32464e-10	1.20384e-07	up	yes
ENSG00000267645	ENSG00000267645		ENST00000476151	NA	NA	NA	NA	NA	novel protein, POLR2J2-UPK3BL readthrough	nonsense_mediated_decay	NA	NA	2.42069	1.46425	2.81935	0	0.163336	0.091997	26.257	4.71463	9.4677e-10	1.21559e-07	up	yes
ENSG00000153531	ADPRHL1	113622	ENST00000682618;ENST00000612156;ENST00000413169;ENST00000356501;ENST00000375418	GO:0000287(magnesium ion binding);GO:0003242(cardiac chamber ballooning);GO:0003875(ADP-ribosylarginine hydrolase activity);GO:0005737(cytoplasm);GO:0016799(hydrolase activity, hydrolyzing N-glycosyl compounds);GO:0030017(sarcomere);GO:0051725(protein de-ADP-ribosylation);GO:0055003(cardiac myofibril assembly);GO:0055003(cardiac myofibril assembly)	NA	NA	NA	NA	ADP-ribosylhydrolase like 1 [Source:HGNC Symbol;Acc:HGNC:21303]	protein_coding	NA	NA	3.70051	3.91953	4.24684	1.18891	1.03321	1.29522	3.37381	1.75438	9.49159e-10	1.21559e-07	up	yes
ENSG00000283515	ENSG00000283515		ENST00000637233;ENST00000637310	GO:0006355(regulation of DNA-templated transcription);GO:0006355(regulation of DNA-templated transcription)	NA	NA	NA	NA	novel protein	nonsense_mediated_decay	NA	NA	0	0	0	0	0.0126716	1.30454	0.000227754	-12.1002	9.51914e-10	1.21559e-07	down	yes
ENSG00000213762	ZNF134	7693	ENST00000396161;ENST00000597975;ENST00000600344;ENST00000600883	GO:0000122(negative regulation of transcription by RNA polymerase II);GO:0000978(RNA polymerase II cis-regulatory region sequence-specific DNA binding);GO:0001227(DNA-binding transcription repressor activity, RNA polymerase II-specific);GO:0003677(DNA binding);GO:0005515(protein binding);GO:0005634(nucleus);GO:0005654(nucleoplasm);GO:0006357(regulation of transcription by RNA polymerase II);GO:00…	NA	NA	NA	zf-C2H2	zinc finger protein 134 [Source:HGNC Symbol;Acc:HGNC:12918]	protein_coding;processed_transcript	NA	NA	3.88961	3.99456	3.87636	1.61926	1.51266	1.25285	2.68213	1.42338	9.77164e-10	1.24333e-07	up	yes
ENSG00000204611	ZNF616	90317	ENST00000600228;ENST00000597013;ENST00000330123;ENST00000596290;ENST00000600282	GO:0000978(RNA polymerase II cis-regulatory region sequence-specific DNA binding);GO:0000981(DNA-binding transcription factor activity, RNA polymerase II-specific);GO:0003677(DNA binding);GO:0005634(nucleus);GO:0006355(regulation of DNA-templated transcription);GO:0006357(regulation of transcription by RNA polymerase II);GO:0046872(metal ion binding);GO:0046872(metal ion binding)	05168(Herpes simplex virus 1 infection);05168(Herpes simplex virus 1 infection)	NA	NA	zf-C2H2	zinc finger protein 616 [Source:HGNC Symbol;Acc:HGNC:28062]	protein_coding	NA	R-HSA-975040(KRAB-ZNF / KAP Interaction)	3.49312	3.96304	3.74948	1.4438	1.11524	0.75712	3.3791	1.75664	1.00774e-09	1.27762e-07	up	yes
ENSG00000197852	INKA2	55924	ENST00000357260;ENST00000444059;ENST00000527570	GO:0005634(nucleus);GO:0005654(nucleoplasm);GO:0019901(protein kinase binding);GO:0030291(protein serine/threonine kinase inhibitor activity);GO:0043086(negative regulation of catalytic activity);GO:0043086(negative regulation of catalytic activity)	NA	NA	NA	NA	inka box actin regulator 2 [Source:HGNC Symbol;Acc:HGNC:28045]	protein_coding;processed_transcript	NA	NA	0.777246	0.932596	1.17973	0.164102	0.2434	0.206434	4.70663	2.2347	1.01908e-09	1.28736e-07	up	yes
ENSG00000141582	CBX4	8535	ENST00000269397;ENST00000495122;ENST00000494546;ENST00000448310	GO:0000122(negative regulation of transcription by RNA polymerase II);GO:0000976(transcription cis-regulatory region binding);GO:0003682(chromatin binding);GO:0003714(transcription corepressor activity);GO:0003727(single-stranded RNA binding);GO:0005515(protein binding);GO:0005634(nucleus);GO:0005654(nucleoplasm);GO:0006325(chromatin organization);GO:0016604(nuclear body);GO:0016607(nuclear speck…	NA	NA	NA	NA	chromobox 4 [Source:HGNC Symbol;Acc:HGNC:1554]	protein_coding;retained_intron	DOID:18(urinary_system_disease);DOID:4(disease);DOID:557(kidney_disease);DOID:7(disease_of_anatomical_entity)	R-HSA-3108203(PRC1 SUMOylates CTBP1 with SUMO2,3);R-HSA-3108209(PRC1 SUMOylates CTBP1 with SUMO1);R-HSA-3223200(Demethylation of H3K27Me3 by KDM6B stimulates p16INK4A transcription, while binding of PRC1.4 complex to H3K27Me3 represses p16INK4A transcription);R-HSA-3229089(PRC1.4 complex binds H3K27Me3 nucleosomes on CDKN2A promoter);R-HSA-3229102(p-MAPKAPK3 phosphorylates BMI1);R-HSA-3296126(CBX…	42.3475	39.7413	40.531	18.2054	15.4718	13.9041	2.57706	1.36573	1.03774e-09	1.30436e-07	up	yes
ENSG00000145358	DDIT4L	115265	ENST00000273990;ENST00000502763	GO:0005515(protein binding);GO:0005737(cytoplasm);GO:0009968(negative regulation of signal transduction);GO:0009968(negative regulation of signal transduction)	NA	NA	NA	NA	DNA damage inducible transcript 4 like [Source:HGNC Symbol;Acc:HGNC:30555]	protein_coding	NA	NA	8.52838	8.56068	8.07498	2.57686	2.61998	1.17564	3.94886	1.98144	1.03993e-09	1.30436e-07	up	yes
ENSG00000129538	RNASE1	6035	ENST00000412779;ENST00000397967;ENST00000340900;ENST00000397970	GO:0003676(nucleic acid binding);GO:0004518(nuclease activity);GO:0004519(endonuclease activity);GO:0004522(ribonuclease A activity);GO:0004540(ribonuclease activity);GO:0005515(protein binding);GO:0005576(extracellular region);GO:0016070(RNA metabolic process);GO:0016787(hydrolase activity);GO:0016829(lyase activity);GO:0070062(extracellular exosome);GO:0090305(nucleic acid phosphodiester bond h…	NA	K01168	EC:4.6.1.18	NA	ribonuclease A family member 1, pancreatic [Source:HGNC Symbol;Acc:HGNC:10044]	protein_coding	DOID:0050117(disease_by_infectious_agent);DOID:0050686(organ_system_cancer);DOID:10534(stomach_cancer);DOID:11260(rabies);DOID:14566(disease_of_cellular_proliferation);DOID:162(cancer);DOID:3119(gastrointestinal_system_cancer);DOID:4(disease);DOID:934(viral_infectious_disease)	R-HSA-9615721(HSPA8 binds substrate);R-HSA-9620197(HSPA8:Substrate binds LAMP2a);R-HSA-9622831(Substrate:LAMP2a binds HSP90);R-HSA-9622840(HSPA8 dissociates from LAMP2A-bound substrate);R-HSA-9624158(Substrate:LAMP2a:HSP90 polymerizes);R-HSA-9625188(HSPA8 transports unfolded substrate to lysosomal lumen for degradation);R-HSA-9625196(Unfolded substrate in LAMP2a multimeric complex binds HSPA8);R-…	1.20246	1.30656	1.09385	7.52198	3.97603	13.2635	0.145503	-2.78088	1.04594e-09	1.30724e-07	down	yes
ENSG00000197930	ERO1A	30001	ENST00000395686;ENST00000554251;ENST00000554019;ENST00000556223;ENST00000555069;ENST00000556358;ENST00000553714;ENST00000557178;ENST00000556039;ENST00000556769	GO:0005515(protein binding);GO:0005615(extracellular space);GO:0005783(endoplasmic reticulum);GO:0005788(endoplasmic reticulum lumen);GO:0005789(endoplasmic reticulum membrane);GO:0005796(Golgi lumen);GO:0006457(protein folding);GO:0006915(apoptotic process);GO:0006979(response to oxidative stress);GO:0009266(response to temperature stimulus);GO:0015035(protein-disulfide reductase activity);GO:00…	04141(Protein processing in endoplasmic reticulum);05110(Vibrio cholerae infection);05110(Vibrio cholerae infection)	NA	NA	NA	endoplasmic reticulum oxidoreductase 1 alpha [Source:HGNC Symbol;Acc:HGNC:13280]	protein_coding;nonsense_mediated_decay;retained_intron	NA	R-HSA-264997(Oxidation of cysteine to cystine in Proinsulin);R-HSA-3341296(GPX7,8 catalyze peroxidation of P4HB (PDI))	91.5821	100.762	86.7403	38.0323	36.6854	23.7267	2.83494	1.50332	1.06937e-09	1.3318e-07	up	yes
ENSG00000186185	KIF18B	146909	ENST00000587309;ENST00000585687;ENST00000593135;ENST00000590129	GO:0000070(mitotic sister chromatid segregation);GO:0000166(nucleotide binding);GO:0000235(astral microtubule);GO:0000278(mitotic cell cycle);GO:0003774(cytoskeletal motor activity);GO:0003777(microtubule motor activity);GO:0005515(protein binding);GO:0005524(ATP binding);GO:0005634(nucleus);GO:0005654(nucleoplasm);GO:0005737(cytoplasm);GO:0005829(cytosol);GO:0005856(cytoskeleton);GO:0005871(kine…	NA	NA	NA	NA	kinesin family member 18B [Source:HGNC Symbol;Acc:HGNC:27102]	protein_coding;retained_intron	NA	R-HSA-6811423(Retrograde vesicle is tethered at the ER by the NRZ complex and t-SNAREs);R-HSA-6811426(Retrograde COPI vesicles bind kinesin and microtubules);R-HSA-983259(Kinesins move along microtubules consuming ATP);R-HSA-983266(Kinesins bind microtubules)	5.22396	5.81006	6.47624	14.9241	13.0404	9.76929	0.464048	-1.10765	1.09704e-09	1.36145e-07	down	yes
ENSG00000286235	ENSG00000286235		ENST00000652720	GO:0000166(nucleotide binding);GO:0003677(DNA binding);GO:0003678(DNA helicase activity);GO:0005524(ATP binding);GO:0005634(nucleus);GO:0005694(chromosome);GO:0006259(DNA metabolic process);GO:0008654(phospholipid biosynthetic process);GO:0016020(membrane);GO:0016021(integral component of membrane);GO:0016780(phosphotransferase activity, for other substituted phosphate groups);GO:0032508(DNA dupl…	NA	NA	NA	NA	novel protein	protein_coding	NA	NA	0	0	0	0	0	0.800636	0.000374702	-11.382	1.19679e-09	1.48003e-07	down	yes
ENSG00000183647	ZNF530	348327	ENST00000332854;ENST00000600619;ENST00000597700;ENST00000597864;ENST00000598297	GO:0000978(RNA polymerase II cis-regulatory region sequence-specific DNA binding);GO:0000981(DNA-binding transcription factor activity, RNA polymerase II-specific);GO:0003677(DNA binding);GO:0005634(nucleus);GO:0006355(regulation of DNA-templated transcription);GO:0006357(regulation of transcription by RNA polymerase II);GO:0046872(metal ion binding);GO:0046872(metal ion binding)	05168(Herpes simplex virus 1 infection);05168(Herpes simplex virus 1 infection)	NA	NA	zf-C2H2	zinc finger protein 530 [Source:HGNC Symbol;Acc:HGNC:29297]	protein_coding;nonsense_mediated_decay;retained_intron	NA	R-HSA-975040(KRAB-ZNF / KAP Interaction)	0.965699	0.870873	1.02546	0.316625	0.275563	0.202473	3.60157	1.84863	1.25215e-09	1.54308e-07	up	yes
ENSG00000288706	ENSG00000288706		ENST00000683890	NA	NA	NA	NA	NA	novel protein	protein_coding	NA	NA	39.0666	44.1291	39.2813	160.539	172.772	78.1361	0.297673	-1.7482	1.27854e-09	1.57012e-07	down	yes
ENSG00000243696	ENSG00000243696		ENST00000468472;ENST00000473904;ENST00000513520	GO:0002062(chondrocyte differentiation);GO:0005634(nucleus);GO:0035988(chondrocyte proliferation);GO:0042246(tissue regeneration);GO:0042246(tissue regeneration)	NA	NA	NA	NA	novel MUSTN1-ITIH4 readthrough	nonsense_mediated_decay;retained_intron;processed_transcript	NA	NA	0.115295	0.146849	0.125494	0.857091	0.402121	0.97966	0.17314	-2.52999	1.33082e-09	1.62863e-07	down	yes
ENSG00000182324	KCNJ14	3770	ENST00000391884	GO:0005242(inward rectifier potassium channel activity);GO:0005244(voltage-gated ion channel activity);GO:0005886(plasma membrane);GO:0006811(ion transport);GO:0006813(potassium ion transport);GO:0008076(voltage-gated potassium channel complex);GO:0016020(membrane);GO:0016021(integral component of membrane);GO:0030425(dendrite);GO:0034765(regulation of ion transmembrane transport);GO:0043025(neur…	04725(Cholinergic synapse);04921(Oxytocin signaling pathway)	NA	NA	NA	potassium inwardly rectifying channel subfamily J member 14 [Source:HGNC Symbol;Acc:HGNC:6260]	protein_coding	NA	R-HSA-1296046(KCNJs transport K+ from the extracellular region to cytosol)	0.297785	0.262007	0.354477	1.39818	0.860093	0.971066	0.283114	-1.82055	1.38551e-09	1.68387e-07	down	yes
ENSG00000119684	MLH3	27030	ENST00000555144;ENST00000557648;ENST00000380968;ENST00000555415;ENST00000355774;ENST00000556453;ENST00000554697;ENST00000556257;ENST00000553263	GO:0000793(condensed chromosome);GO:0000794(condensed nuclear chromosome);GO:0000795(synaptonemal complex);GO:0001673(male germ cell nucleus);GO:0003682(chromatin binding);GO:0003696(satellite DNA binding);GO:0005515(protein binding);GO:0005524(ATP binding);GO:0005634(nucleus);GO:0005654(nucleoplasm);GO:0005712(chiasma);GO:0006281(DNA repair);GO:0006298(mismatch repair);GO:0006974(cellular respon…	03430(Mismatch repair);03430(Mismatch repair)	NA	NA	NA	mutL homolog 3 [Source:HGNC Symbol;Acc:HGNC:7128]	nonsense_mediated_decay;protein_coding;retained_intron	DOID:12336(male_infertility);DOID:14227(azoospermia);DOID:14566(disease_of_cellular_proliferation);DOID:15(reproductive_system_disease);DOID:162(cancer);DOID:225(syndrome);DOID:48(male_reproductive_system_disease);DOID:4(disease);DOID:5223(infertility);DOID:7(disease_of_anatomical_entity)	R-HSA-912429(Resolution of meiotic holliday junction)	2.70608	2.32259	2.53484	1.03039	0.773049	0.644516	3.08973	1.62748	1.39977e-09	1.69536e-07	up	yes
ENSG00000124208	PEDS1-UBE2V1	387522	ENST00000341698	GO:0005515(protein binding);GO:0005654(nucleoplasm);GO:0006631(fatty acid metabolic process);GO:0016020(membrane);GO:0016021(integral component of membrane)	00565(Ether lipid metabolism);01100(Metabolic pathways)	K20656	EC:1.14.19.77	NA	PEDS1-UBE2V1 readthrough [Source:HGNC Symbol;Acc:HGNC:33521]	protein_coding	NA	R-HSA-168184(Activated TAK1 mediates phosphorylation of the IKK Complex);R-HSA-168915(K63-linked ubiquitination of RIP1 bound to the activated TLR complex);R-HSA-202453(Auto-ubiquitination of TRAF6);R-HSA-202534(Ubiquitination of NEMO by TRAF6);R-HSA-2730904(Auto-ubiquitination of TRAF6);R-HSA-446877(TRAF6 is K63 poly-ubiquitinated);R-HSA-450187(TAK1 is activated within the TAK1 complex);R-HSA-45…	0	5.71039	0	0	0	0	19034.6	14.2163	1.48349e-09	1.79061e-07	up	yes
ENSG00000260105	AOC4P	90586	ENST00000585538;ENST00000566825;ENST00000569586;ENST00000563852;ENST00000562301	NA	NA	NA	NA	NA	amine oxidase copper containing 4, pseudogene [Source:HGNC Symbol;Acc:HGNC:48869]	processed_transcript;transcribed_unprocessed_pseudogene	NA	NA	0.0488967	0.0528513	0.0529322	0.571342	0.64633	0.235418	0.106449	-3.23176	1.50078e-09	1.80529e-07	down	yes
ENSG00000129422	MTUS1	57509	ENST00000693296;ENST00000297488;ENST00000518713;ENST00000523183;ENST00000523471;ENST00000517721;ENST00000520196;ENST00000381861;ENST00000518792;ENST00000521635;ENST00000518889;ENST00000522149;ENST00000523718;ENST00000522757;ENST00000524371;ENST00000518755;ENST00000518975;ENST00000262102;ENST00000517413;ENST00000381869;ENST00000544260;ENST00000524044;ENST00000518891;ENST00000519263	GO:0005515(protein binding);GO:0005615(extracellular space);GO:0005634(nucleus);GO:0005730(nucleolus);GO:0005737(cytoplasm);GO:0005739(mitochondrion);GO:0005794(Golgi apparatus);GO:0005815(microtubule organizing center);GO:0005819(spindle);GO:0005856(cytoskeleton);GO:0005874(microtubule);GO:0005886(plasma membrane);GO:0008017(microtubule binding);GO:0010758(regulation of macrophage chemotaxis);GO…	NA	NA	NA	NA	microtubule associated scaffold protein 1 [Source:HGNC Symbol;Acc:HGNC:29789]	protein_coding;processed_transcript;retained_intron;nonsense_mediated_decay	DOID:0050687(cell_type_cancer);DOID:14566(disease_of_cellular_proliferation);DOID:162(cancer);DOID:2994(germ_cell_cancer);DOID:4766(embryoma);DOID:4(disease);DOID:688(embryonal_cancer)	NA	9.39382	9.98977	10.8015	3.79698	3.91493	2.15084	3.06051	1.61377	1.66466e-09	1.9948e-07	up	yes
ENSG00000203326	ZNF525	170958	ENST00000600148;ENST00000491101;ENST00000474037;ENST00000475179;ENST00000601790;ENST00000497729;ENST00000467003	GO:0006355(regulation of DNA-templated transcription);GO:0006355(regulation of DNA-templated transcription)	NA	NA	NA	zf-C2H2	zinc finger protein 525 [Source:HGNC Symbol;Acc:HGNC:29423]	processed_transcript;protein_coding;retained_intron	NA	NA	2.45534	2.07686	2.56392	0.642428	0.599111	0.229862	4.82269	2.26984	1.66964e-09	1.9948e-07	up	yes
ENSG00000062282	DGAT2	84649	ENST00000228027;ENST00000376262;ENST00000603865;ENST00000603363;ENST00000605099;ENST00000605608	GO:0003846(2-acylglycerol O-acyltransferase activity);GO:0004144(diacylglycerol O-acyltransferase activity);GO:0005515(protein binding);GO:0005737(cytoplasm);GO:0005739(mitochondrion);GO:0005783(endoplasmic reticulum);GO:0005789(endoplasmic reticulum membrane);GO:0005811(lipid droplet);GO:0005829(cytosol);GO:0006071(glycerol metabolic process);GO:0006629(lipid metabolic process);GO:0006640(monoac…	00561(Glycerolipid metabolism);01100(Metabolic pathways);04975(Fat digestion and absorption);04975(Fat digestion and absorption)	K11160	EC:2.3.1.20;EC:2.3.1.75	NA	diacylglycerol O-acyltransferase 2 [Source:HGNC Symbol;Acc:HGNC:16940]	protein_coding;retained_intron;processed_transcript	NA	R-HSA-1482889(DAG is acylated to TAG by DGAT1/2);R-HSA-549192(1,2-diacyl-glycerol + acyl-CoA => triacylglycerol + CoASH [DGAT2])	0.0944572	0.158964	0.245307	0.740603	0.705329	0.847135	0.217494	-2.20095	1.71653e-09	2.04389e-07	down	yes
ENSG00000185420	SMYD3	64754	ENST00000490107;ENST00000391836;ENST00000488153;ENST00000455277;ENST00000366517;ENST00000492487;ENST00000493441;ENST00000403792;ENST00000470863;ENST00000366516;ENST00000482592;ENST00000462422;ENST00000483072;ENST00000470510;ENST00000464398;ENST00000630181	GO:0000978(RNA polymerase II cis-regulatory region sequence-specific DNA binding);GO:0000993(RNA polymerase II complex binding);GO:0001162(RNA polymerase II intronic transcription regulatory region sequence-specific DNA binding);GO:0005515(protein binding);GO:0005634(nucleus);GO:0005654(nucleoplasm);GO:0005737(cytoplasm);GO:0005829(cytosol);GO:0006325(chromatin organization);GO:0006334(nucleosome…	00310(Lysine degradation);01100(Metabolic pathways);01100(Metabolic pathways)	K11426	EC:2.1.1.354;EC:2.1.1.357	NA	SET and MYND domain containing 3 [Source:HGNC Symbol;Acc:HGNC:15513]	protein_coding;processed_transcript;retained_intron	DOID:0050615(respiratory_system_cancer);DOID:0050686(organ_system_cancer);DOID:0050687(cell_type_cancer);DOID:120(female_reproductive_organ_cancer);DOID:1324(lung_cancer);DOID:14566(disease_of_cellular_proliferation);DOID:162(cancer);DOID:193(reproductive_organ_cancer);DOID:2893(cervix_carcinoma);DOID:2994(germ_cell_cancer);DOID:3119(gastrointestinal_system_cancer);DOID:3571(liver_cancer);DOID:39…	R-HSA-5244692(Core MLL complex, SMYD3, PRDM9 methylate dimethyl-lysine-5 of histone H3 (H3K4));R-HSA-5637686(WHSC1L1 (KMT3F), Core MLL complex, SMYD3 (KMT3E) methylate methyl-lysine-5 of histone H3 (H3K4));R-HSA-5651654(SUV420H1 (KMT5B), SUV420H2 (KMT5C), (possibly SMYD3 (KMT3E)) methylate methyl-lysine-21 of histone H4 (H4K20));R-HSA-5651657(SUV420H1, SUV420H2, (possibly SMYD3 (KMT3E)) methylate…	1.37616	1.60286	1.63063	4.16067	4.06659	5.68311	0.331383	-1.59343	1.74547e-09	2.05972e-07	down	yes
ENSG00000166710	B2M	567	ENST00000623550;ENST00000648006;ENST00000559916;ENST00000559907;ENST00000560556;ENST00000559720;ENST00000560681;ENST00000561424;ENST00000695792	GO:0000139(Golgi membrane);GO:0001895(retina homeostasis);GO:0001913(T cell mediated cytotoxicity);GO:0001916(positive regulation of T cell mediated cytotoxicity);GO:0002237(response to molecule of bacterial origin);GO:0002376(immune system process);GO:0002474(antigen processing and presentation of peptide antigen via MHC class I);GO:0002481(antigen processing and presentation of exogenous protei…	04612(Antigen processing and presentation);05163(Human cytomegalovirus infection);05166(Human T-cell leukemia virus 1 infection);05168(Herpes simplex virus 1 infection);05169(Epstein-Barr virus infection);05170(Human immunodeficiency virus 1 infection);05170(Human immunodeficiency virus 1 infection)	NA	NA	NA	beta-2-microglobulin [Source:HGNC Symbol;Acc:HGNC:914]	retained_intron;protein_coding;processed_transcript;nonsense_mediated_decay	DOID:0014667(disease_of_metabolism);DOID:0050013(carbohydrate_metabolism_disease);DOID:0050117(disease_by_infectious_agent);DOID:0050686(organ_system_cancer);DOID:0050687(cell_type_cancer);DOID:0050828(artery_disease);DOID:0060083(immune_system_cancer);DOID:0060158(acquired_metabolic_disease);DOID:0070004(myeloma);DOID:0080001(bone_disease);DOID:10283(prostate_cancer);DOID:1036(chronic_leukemia);…	R-HSA-1031716(Expression of IFNG-stimulated genes);R-HSA-1236943(Loading of antigen peptide onto MHC class I molecule);R-HSA-1236954(Trimming of peptides by IRAP in endocytic vesicles);R-HSA-1236964(Translocation of peptide bound MHC class I complex to cell surface);R-HSA-1236965(Export of peptide loaded MHC class I complex to PM);R-HSA-1236971(Peptide loading on MHC class I in phagosome);R-HSA-1…	73.1631	77.2241	79.7779	178.017	162.189	192.164	0.43234	-1.20976	1.74659e-09	2.05972e-07	down	yes
ENSG00000089335	ZNF302	55900	ENST00000423823;ENST00000505365;ENST00000510002;ENST00000457781;ENST00000512455;ENST00000505242;ENST00000502743;ENST00000509196;ENST00000507959;ENST00000613363;ENST00000446502	GO:0000978(RNA polymerase II cis-regulatory region sequence-specific DNA binding);GO:0000981(DNA-binding transcription factor activity, RNA polymerase II-specific);GO:0003677(DNA binding);GO:0005515(protein binding);GO:0005634(nucleus);GO:0006355(regulation of DNA-templated transcription);GO:0006357(regulation of transcription by RNA polymerase II);GO:0046872(metal ion binding);GO:0046872(metal i…	05168(Herpes simplex virus 1 infection);05168(Herpes simplex virus 1 infection)	NA	NA	zf-C2H2	zinc finger protein 302 [Source:HGNC Symbol;Acc:HGNC:13848]	protein_coding;retained_intron	NA	R-HSA-975040(KRAB-ZNF / KAP Interaction)	0.924883	0.728436	1.06635	0.213277	0.230248	0.111512	4.89998	2.29278	1.74736e-09	2.05972e-07	up	yes
ENSG00000004777	ARHGAP33	115703	ENST00000007510;ENST00000314737;ENST00000601474;ENST00000591438;ENST00000593034;ENST00000221905;ENST00000378944;ENST00000586918;ENST00000590893	GO:0005096(GTPase activator activity);GO:0005515(protein binding);GO:0005737(cytoplasm);GO:0005829(cytosol);GO:0005886(plasma membrane);GO:0007165(signal transduction);GO:0007264(small GTPase mediated signal transduction);GO:0009636(response to toxic substance);GO:0015031(protein transport);GO:0019901(protein kinase binding);GO:0032991(protein-containing complex);GO:0035091(phosphatidylinositol b…	NA	NA	NA	NA	Rho GTPase activating protein 33 [Source:HGNC Symbol;Acc:HGNC:23085]	protein_coding;retained_intron;processed_transcript;nonsense_mediated_decay	NA	R-HSA-9013144(RAC1 GAPs stimulate RAC1 GTPase activity);R-HSA-9013161(CDC42 GAPs stimulate CDC42 GTPase activity);R-HSA-9018746(RHOQ binds effectors at the plasma membrane)	0.751994	0.878858	1.12482	2.42153	2.35005	2.06445	0.40311	-1.31076	1.77337e-09	2.08341e-07	down	yes
ENSG00000058866	DGKG	1608	ENST00000265022;ENST00000480809;ENST00000490452;ENST00000447054	GO:0000166(nucleotide binding);GO:0003951(NAD+ kinase activity);GO:0004143(diacylglycerol kinase activity);GO:0005509(calcium ion binding);GO:0005524(ATP binding);GO:0005737(cytoplasm);GO:0005829(cytosol);GO:0005856(cytoskeleton);GO:0005886(plasma membrane);GO:0006629(lipid metabolic process);GO:0006654(phosphatidic acid biosynthetic process);GO:0007165(signal transduction);GO:0007205(protein kin…	00561(Glycerolipid metabolism);00564(Glycerophospholipid metabolism);01100(Metabolic pathways);04070(Phosphatidylinositol signaling system);04072(Phospholipase D signaling pathway);05231(Choline metabolism in cancer);05231(Choline metabolism in cancer)	K00901	EC:2.7.1.107	NA	diacylglycerol kinase gamma [Source:HGNC Symbol;Acc:HGNC:2853]	protein_coding;retained_intron;processed_transcript	NA	R-HSA-426240(DAG kinase produces phosphatidic acid from DAG)	1.09509	1.02033	1.14541	0.125565	0.314154	0.170657	5.34233	2.41747	1.79838e-09	2.10577e-07	up	yes
ENSG00000115163	CENPA	1058	ENST00000460030;ENST00000233505;ENST00000419525;ENST00000335756;ENST00000472719	GO:0000132(establishment of mitotic spindle orientation);GO:0000281(mitotic cytokinesis);GO:0000775(chromosome, centromeric region);GO:0000776(kinetochore);GO:0000779(condensed chromosome, centromeric region);GO:0000785(chromatin);GO:0000786(nucleosome);GO:0000939(inner kinetochore);GO:0003677(DNA binding);GO:0003682(chromatin binding);GO:0005515(protein binding);GO:0005634(nucleus);GO:0005654(nu…	NA	NA	NA	Others	centromere protein A [Source:HGNC Symbol;Acc:HGNC:1851]	processed_transcript;protein_coding;nonsense_mediated_decay	DOID:0050686(organ_system_cancer);DOID:0060056(hypersensitivity_reaction_disease);DOID:14566(disease_of_cellular_proliferation);DOID:1575(rheumatic_disease);DOID:162(cancer);DOID:17(musculoskeletal_system_disease);DOID:2914(immune_system_disease);DOID:3119(gastrointestinal_system_cancer);DOID:3571(liver_cancer);DOID:417(hypersensitivity_reaction_type_II_disease);DOID:418(systemic_scleroderma);DOI…	R-HSA-141409(Mad1 binds kinetochore);R-HSA-141422(MAD2 converted to an inhibitory state via interaction with Mad1);R-HSA-141431(MAD2 associates with the Mad1 kinetochore complex);R-HSA-141439(Release of activated MAD2 from kinetochores);R-HSA-1638803(Phosphorylation of cohesin by PLK1 at centromeres);R-HSA-1638821(PP2A-B56 dephosphorylates centromeric cohesin);R-HSA-2467809(ESPL1 (Separase) cleav…	3.70033	4.08783	4.54501	10.6842	10.6181	13.8843	0.350507	-1.51248	1.83533e-09	2.14193e-07	down	yes
ENSG00000162595	DIRAS3	9077	ENST00000646789;ENST00000691269	GO:0000079(regulation of cyclin-dependent protein serine/threonine kinase activity);GO:0000166(nucleotide binding);GO:0003924(GTPase activity);GO:0005515(protein binding);GO:0005525(GTP binding);GO:0005886(plasma membrane);GO:0006349(regulation of gene expression by genomic imprinting);GO:0007165(signal transduction);GO:0007264(small GTPase mediated signal transduction);GO:0016020(membrane);GO:00…	NA	NA	NA	NA	DIRAS family GTPase 3 [Source:HGNC Symbol;Acc:HGNC:687]	protein_coding	DOID:0050686(organ_system_cancer);DOID:14566(disease_of_cellular_proliferation);DOID:1612(breast_cancer);DOID:162(cancer);DOID:3119(gastrointestinal_system_cancer);DOID:3459(breast_carcinoma);DOID:3571(liver_cancer);DOID:4(disease);DOID:5093(thoracic_cancer);DOID:684(hepatocellular_carcinoma);DOID:686(liver_carcinoma)	NA	0.768231	0.643842	0.976915	3.11635	2.09719	2.58735	0.306246	-1.70724	1.9072e-09	2.21846e-07	down	yes
ENSG00000228451	SDAD1P1	157489	ENST00000519902;ENST00000701688;ENST00000650042	NA	NA	NA	NA	NA	SDA1 domain containing 1 pseudogene 1 [Source:HGNC Symbol;Acc:HGNC:31403]	processed_transcript	NA	NA	1.412	1.15259	1.12867	0.312573	0.319878	0.163439	4.64041	2.21425	1.93184e-09	2.23972e-07	up	yes
ENSG00000277161	PIGW	284098	ENST00000620233;ENST00000614443;ENST00000619326	GO:0005783(endoplasmic reticulum);GO:0005789(endoplasmic reticulum membrane);GO:0006505(GPI anchor metabolic process);GO:0006506(GPI anchor biosynthetic process);GO:0008374(O-acyltransferase activity);GO:0016020(membrane);GO:0016021(integral component of membrane);GO:0016254(preassembly of GPI anchor in ER membrane);GO:0016740(transferase activity);GO:0016746(acyltransferase activity);GO:0032216(…	00563(Glycosylphosphatidylinositol (GPI)-anchor biosynthesis);01100(Metabolic pathways);01100(Metabolic pathways)	NA	NA	NA	phosphatidylinositol glycan anchor biosynthesis class W [Source:HGNC Symbol;Acc:HGNC:23213]	protein_coding	NA	R-HSA-162683(glucosaminyl-PI + fatty acyl-CoA -> glucosaminyl-acyl-PI + CoA-SH)	4.23714	4.33463	3.61529	1.10122	1.36745	0.649036	3.90898	1.96679	1.95794e-09	2.26254e-07	up	yes
ENSG00000127989	MTERF1	7978	ENST00000419292;ENST00000351870;ENST00000425936;ENST00000442961;ENST00000406735;ENST00000454222;ENST00000481516	GO:0003676(nucleic acid binding);GO:0003677(DNA binding);GO:0003690(double-stranded DNA binding);GO:0003723(RNA binding);GO:0005515(protein binding);GO:0005739(mitochondrion);GO:0005759(mitochondrial matrix);GO:0006353(DNA-templated transcription termination);GO:0006355(regulation of DNA-templated transcription);GO:0006393(termination of mitochondrial transcription);GO:0032392(DNA geometric chang…	NA	NA	NA	NA	mitochondrial transcription termination factor 1 [Source:HGNC Symbol;Acc:HGNC:21463]	protein_coding;processed_transcript	NA	R-HSA-1592251(Expression of mTERF);R-HSA-163320(Association of mTERF with the termination sequence)	1.54688	1.59323	1.81821	0.260773	0.433575	0.401502	4.52463	2.1778	1.99962e-09	2.30316e-07	up	yes
ENSG00000186166	CENATAC	338657	ENST00000533787;ENST00000528088;ENST00000527356;ENST00000524670;ENST00000583842;ENST00000334418;ENST00000580556;ENST00000534656;ENST00000526463;ENST00000532132	GO:0005515(protein binding);GO:0005737(cytoplasm);GO:0005813(centrosome);GO:0005815(microtubule organizing center);GO:0005856(cytoskeleton);GO:0010826(negative regulation of centrosome duplication);GO:0042176(regulation of protein catabolic process);GO:0042176(regulation of protein catabolic process)	NA	NA	NA	NA	centrosomal AT-AC splicing factor [Source:HGNC Symbol;Acc:HGNC:30460]	retained_intron;protein_coding;processed_transcript;nonsense_mediated_decay	NA	NA	3.26821	3.44428	3.60246	7.91124	6.74609	6.80251	0.480662	-1.05691	2.16248e-09	2.48262e-07	down	yes
ENSG00000010539	ZNF200	7752	ENST00000396870;ENST00000575948;ENST00000431561;ENST00000414144;ENST00000396871;ENST00000575285;ENST00000575630;ENST00000577015	GO:0003674(molecular_function);GO:0005515(protein binding);GO:0005634(nucleus);GO:0008150(biological_process);GO:0046872(metal ion binding);GO:0046872(metal ion binding)	05168(Herpes simplex virus 1 infection);05168(Herpes simplex virus 1 infection)	NA	NA	zf-C2H2	zinc finger protein 200 [Source:HGNC Symbol;Acc:HGNC:12993]	protein_coding;retained_intron	NA	R-HSA-975040(KRAB-ZNF / KAP Interaction)	1.36194	1.30219	1.47981	0.535763	0.48408	0.354015	3.01628	1.59277	2.17136e-09	2.48473e-07	up	yes
ENSG00000111665	CDCA3	83461	ENST00000603043;ENST00000536241;ENST00000535406;ENST00000446553;ENST00000604599;ENST00000540683;ENST00000538862;ENST00000229265;ENST00000422785;ENST00000535871	GO:0005515(protein binding);GO:0005737(cytoplasm);GO:0005829(cytosol);GO:0005912(adherens junction);GO:0007049(cell cycle);GO:0008150(biological_process);GO:0016567(protein ubiquitination);GO:0051301(cell division);GO:0051301(cell division)	NA	NA	NA	NA	cell division cycle associated 3 [Source:HGNC Symbol;Acc:HGNC:14624]	processed_transcript;retained_intron;protein_coding	NA	NA	2.44312	2.64747	2.9344	7.61739	6.11659	8.78149	0.356421	-1.48834	2.22459e-09	2.5374e-07	down	yes
ENSG00000231607	DLEU2	8847,10301	ENST00000686946;ENST00000701027;ENST00000701047;ENST00000433070;ENST00000668305;ENST00000690259;ENST00000449579;ENST00000688690;ENST00000421758;ENST00000668133;ENST00000651713;ENST00000656688;ENST00000701101;ENST00000443587;ENST00000666359;ENST00000686700;ENST00000425586;ENST00000662092;ENST00000661799;ENST00000665220;ENST00000458725;ENST00000621282;ENST00000659339;ENST00000658343	NA	NA	NA	NA	NA	deleted in lymphocytic leukemia 2 [Source:HGNC Symbol;Acc:HGNC:13748]	lncRNA	NA	NA	2.61694	2.52273	2.72086	1.17744	1.03607	0.821229	2.59019	1.37306	2.26813e-09	2.57872e-07	up	yes
ENSG00000167522	ANKRD11	29123	ENST00000301030;ENST00000330736;ENST00000378332;ENST00000567736;ENST00000568924;ENST00000646345;ENST00000644285;ENST00000642600;ENST00000644139;ENST00000646838;ENST00000623388;ENST00000643147;ENST00000562211;ENST00000645212;ENST00000563291;ENST00000642333;ENST00000645278;ENST00000562816;ENST00000644045;ENST00000644784;ENST00000647238;ENST00000647539;ENST00000566973;ENST00000642443;ENST00000562194…	GO:0005515(protein binding);GO:0005634(nucleus);GO:0005654(nucleoplasm);GO:0005829(cytosol);GO:0009653(anatomical structure morphogenesis);GO:0042475(odontogenesis of dentin-containing tooth);GO:0042802(identical protein binding);GO:0048705(skeletal system morphogenesis);GO:0060325(face morphogenesis);GO:0060325(face morphogenesis)	NA	NA	NA	NA	ankyrin repeat domain containing 11 [Source:HGNC Symbol;Acc:HGNC:21316]	protein_coding;nonsense_mediated_decay;retained_intron;processed_transcript	DOID:0060037(developmental_disorder_of_mental_health);DOID:0060040(pervasive_developmental_disorder);DOID:0060041(autism_spectrum_disorder);DOID:12849(autistic_disorder);DOID:150(disease_of_mental_health);DOID:225(syndrome);DOID:4(disease)	NA	18.0283	17.7273	20.5551	8.01608	7.82852	5.00191	2.7012	1.4336	2.31011e-09	2.618e-07	up	yes
ENSG00000054392	HHAT	55733	ENST00000541565;ENST00000545781;ENST00000367010;ENST00000537898;ENST00000261458;ENST00000413764;ENST00000426968;ENST00000545154	GO:0000139(Golgi membrane);GO:0000166(nucleotide binding);GO:0005515(protein binding);GO:0005525(GTP binding);GO:0005783(endoplasmic reticulum);GO:0005789(endoplasmic reticulum membrane);GO:0005794(Golgi apparatus);GO:0007224(smoothened signaling pathway);GO:0008374(O-acyltransferase activity);GO:0016020(membrane);GO:0016021(integral component of membrane);GO:0016409(palmitoyltransferase activity…	NA	NA	NA	NA	hedgehog acyltransferase [Source:HGNC Symbol;Acc:HGNC:18270]	protein_coding	NA	R-HSA-5358343(HHAT palmitoylates Hh N-terminal fragment);R-HSA-5483229(HHAT G287V doesn't palmitoylate Hh-Np)	0.305078	0.309321	0.316172	0.977434	0.867619	0.631975	0.37568	-1.41242	2.48104e-09	2.8027e-07	down	yes
ENSG00000095397	WHRN	25861	ENST00000674048;ENST00000362057;ENST00000374057;ENST00000674036;ENST00000699485;ENST00000673811;ENST00000265134;ENST00000480518;ENST00000699486;ENST00000673697	GO:0001895(retina homeostasis);GO:0001917(photoreceptor inner segment);GO:0002141(stereocilia ankle link);GO:0002142(stereocilia ankle link complex);GO:0005515(protein binding);GO:0005737(cytoplasm);GO:0005884(actin filament);GO:0005886(plasma membrane);GO:0005929(cilium);GO:0007605(sensory perception of sound);GO:0010628(positive regulation of gene expression);GO:0021694(cerebellar Purkinje cell…	NA	NA	NA	NA	whirlin [Source:HGNC Symbol;Acc:HGNC:16361]	retained_intron;protein_coding;processed_transcript	DOID:14566(disease_of_cellular_proliferation);DOID:162(cancer);DOID:225(syndrome);DOID:4(disease)	R-HSA-9659380(Mechanoelectrical transduction (MET) channel transports cations from the extracellular region into the cytosol of stereocilia of inner hair cell);R-HSA-9663363(Mechanoelectrical transduction (MET) channel transports cations into the cytosol of stereocilia of cochlear outer hair cell)	2.00167	2.15114	2.28265	5.27049	4.30226	3.84268	0.479706	-1.05978	2.49789e-09	2.81272e-07	down	yes
ENSG00000182481	KPNA2	3838	ENST00000583392;ENST00000679078;ENST00000677419;ENST00000677695;ENST00000582898;ENST00000330459;ENST00000676622;ENST00000583269;ENST00000678388;ENST00000676902;ENST00000677223;ENST00000677086;ENST00000584026;ENST00000677827;ENST00000677918;ENST00000537025;ENST00000579754;ENST00000679346;ENST00000676594	GO:0000018(regulation of DNA recombination);GO:0000139(Golgi membrane);GO:0003723(RNA binding);GO:0005515(protein binding);GO:0005634(nucleus);GO:0005654(nucleoplasm);GO:0005737(cytoplasm);GO:0005783(endoplasmic reticulum);GO:0005789(endoplasmic reticulum membrane);GO:0005794(Golgi apparatus);GO:0005829(cytosol);GO:0006259(DNA metabolic process);GO:0006606(protein import into nucleus);GO:0006607(…	05164(Influenza A);05164(Influenza A)	NA	NA	NA	karyopherin subunit alpha 2 [Source:HGNC Symbol;Acc:HGNC:6395]	retained_intron;protein_coding;processed_transcript;nonsense_mediated_decay	DOID:0050117(disease_by_infectious_agent);DOID:0050615(respiratory_system_cancer);DOID:0050686(organ_system_cancer);DOID:0050687(cell_type_cancer);DOID:120(female_reproductive_organ_cancer);DOID:1324(lung_cancer);DOID:14566(disease_of_cellular_proliferation);DOID:1612(breast_cancer);DOID:162(cancer);DOID:1749(squamous_cell_carcinoma);DOID:193(reproductive_organ_cancer);DOID:2151(malignant_ovarian…	R-HSA-112282(CAMK4 enters the nucleus);R-HSA-1176059(Translocation of Influenza A virus nonstructural protein 1 (NS1A) into the nucleus);R-HSA-5684006(KPNA2 translocates NBN to the nucleus);R-HSA-5684008(NBN binds KPNA2);R-HSA-6791035(Release of NS1 homodimer);R-HSA-9012196(KPNA2 translation is negatively regulated by miR-26A and B);R-HSA-9619127(CAMK4 binds KPNA2);R-HSA-9705299(SARS-CoV-2 6 bind…	28.6797	29.8093	31.9916	60.3989	62.0406	61.0386	0.493141	-1.01993	2.58331e-09	2.89964e-07	down	yes
ENSG00000154764	WNT7A	7476	ENST00000285018;ENST00000489346	GO:0000578(embryonic axis specification);GO:0001502(cartilage condensation);GO:0001525(angiogenesis);GO:0002062(chondrocyte differentiation);GO:0005102(signaling receptor binding);GO:0005109(frizzled binding);GO:0005125(cytokine activity);GO:0005515(protein binding);GO:0005576(extracellular region);GO:0005615(extracellular space);GO:0005788(endoplasmic reticulum lumen);GO:0005796(Golgi lumen);GO:…	04150(mTOR signaling pathway);04310(Wnt signaling pathway);04390(Hippo signaling pathway);04550(Signaling pathways regulating pluripotency of stem cells);04916(Melanogenesis);04934(Cushing syndrome);05010(Alzheimer disease);05022(Pathways of neurodegeneration - multiple diseases);05165(Human papillomavirus infection);05200(Pathways in cancer);05205(Proteoglycans in cancer);05217(Basal cell carcin…	NA	NA	NA	Wnt family member 7A [Source:HGNC Symbol;Acc:HGNC:12786]	protein_coding;processed_transcript	DOID:0050177(monogenic_disease);DOID:0050615(respiratory_system_cancer);DOID:0050621(respiratory_system_benign_neoplasm);DOID:0050686(organ_system_cancer);DOID:0050687(cell_type_cancer);DOID:0050735(X_linked_disease);DOID:0060072(benign_neoplasm);DOID:0060085(organ_system_benign_neoplasm);DOID:0080001(bone_disease);DOID:0080006(bone_development_disease);DOID:11836(clubfoot);DOID:1324(lung_cancer)…	R-HSA-201708(Frizzled receptors bind Wnts);R-HSA-3238691(N-linked glycosylation of WNTs);R-HSA-3238694(PORCN palmitoleoylates N-glycosyl WNTs);R-HSA-3247837(WNT ligands traffic to the Golgi);R-HSA-3247840(WLS binds WNT ligands in the Golgi);R-HSA-3247843(secretion of WNT ligands);R-HSA-3247844(WNT ligands traffic to the plasma membrane);R-HSA-3781941(WNTs are secreted in exosomes);R-HSA-3781943(W…	0.309084	0.317758	0.400766	1.33482	1.02435	1.80273	0.246908	-2.01795	2.63417e-09	2.94735e-07	down	yes
ENSG00000242265	PEG10	23089	ENST00000482108;ENST00000617526;ENST00000615790;ENST00000612941;ENST00000488574;ENST00000612748	GO:0003676(nucleic acid binding);GO:0003677(DNA binding);GO:0003723(RNA binding);GO:0003729(mRNA binding);GO:0005515(protein binding);GO:0005634(nucleus);GO:0005654(nucleoplasm);GO:0005737(cytoplasm);GO:0005829(cytosol);GO:0006915(apoptotic process);GO:0008270(zinc ion binding);GO:0016020(membrane);GO:0030154(cell differentiation);GO:0030512(negative regulation of transforming growth factor beta …	NA	NA	NA	NA	paternally expressed 10 [Source:HGNC Symbol;Acc:HGNC:14005]	protein_coding	DOID:0050686(organ_system_cancer);DOID:0060083(immune_system_cancer);DOID:1036(chronic_leukemia);DOID:1037(lymphoblastic_leukemia);DOID:1040(chronic_lymphocytic_leukemia);DOID:1240(leukemia);DOID:14566(disease_of_cellular_proliferation);DOID:162(cancer);DOID:2531(hematologic_cancer);DOID:3119(gastrointestinal_system_cancer);DOID:3571(liver_cancer);DOID:4(disease);DOID:684(hepatocellular_carcinoma…	NA	1.17953	1.03119	1.35975	3.14456	4.27725	2.286	0.367794	-1.44303	2.68644e-09	2.99631e-07	down	yes
ENSG00000204876	ENSG00000204876		ENST00000683260;ENST00000377722;ENST00000684576	NA	NA	NA	NA	NA	novel transcript	lncRNA	NA	NA	0.806775	0.898146	0.997068	0.283173	0.178207	0.151107	4.41151	2.14127	2.84842e-09	3.16696e-07	up	yes
ENSG00000270800	RPS10-NUDT3	100529239	ENST00000639877;ENST00000639725;ENST00000605528;ENST00000494077	GO:0005829(cytosol);GO:0016787(hydrolase activity);GO:0043232(intracellular non-membrane-bounded organelle);GO:0043232(intracellular non-membrane-bounded organelle)	03010(Ribosome);05171(Coronavirus disease - COVID-19);05171(Coronavirus disease - COVID-19)	NA	NA	NA	RPS10-NUDT3 readthrough [Source:HGNC Symbol;Acc:HGNC:49181]	protein_coding	NA	NA	0.822835	1.41846	1.30325	5.24728	4.20796	12.6544	0.160317	-2.641	2.96651e-09	3.28789e-07	down	yes
ENSG00000006118	TMEM132A	54972	ENST00000005286;ENST00000540112;ENST00000453848;ENST00000538090;ENST00000534983;ENST00000544098;ENST00000543732;ENST00000537110;ENST00000544065;ENST00000536928;ENST00000537065;ENST00000536409;ENST00000535480	GO:0000139(Golgi membrane);GO:0003674(molecular_function);GO:0005783(endoplasmic reticulum);GO:0005788(endoplasmic reticulum lumen);GO:0005789(endoplasmic reticulum membrane);GO:0005794(Golgi apparatus);GO:0008150(biological_process);GO:0016020(membrane);GO:0016021(integral component of membrane);GO:0070062(extracellular exosome);GO:0070062(extracellular exosome)	NA	NA	NA	NA	transmembrane protein 132A [Source:HGNC Symbol;Acc:HGNC:31092]	protein_coding;retained_intron;processed_transcript	NA	R-HSA-8952289(FAM20C phosphorylates FAM20C substrates)	5.78542	6.51739	6.05925	16.7676	14.8131	22.4128	0.340079	-1.55606	2.97663e-09	3.28875e-07	down	yes
ENSG00000183935	HTR7P1	93164	ENST00000624664;ENST00000538670	NA	NA	NA	NA	NA	5-hydroxytryptamine receptor 7 pseudogene 1 [Source:HGNC Symbol;Acc:HGNC:30411]	TEC;transcribed_processed_pseudogene	NA	NA	0.9813	1.26504	1.227	0.138993	0.318952	0.151272	5.70131	2.51129	3.08086e-09	3.39328e-07	up	yes
ENSG00000269473	ZNF132-DT	118827803	ENST00000595059	NA	NA	NA	NA	NA	ZNF132 divergent transcript [Source:HGNC Symbol;Acc:HGNC:55273]	lncRNA	NA	NA	0.336398	0.255943	0.265001	0.037467	0.022401	0.028235	9.73113	3.28261	3.09933e-09	3.40298e-07	up	yes
ENSG00000177683	THAP5	168451	ENST00000415914;ENST00000493722;ENST00000438865;ENST00000484452;ENST00000412935;ENST00000313516;ENST00000468884;ENST00000446771	GO:0000122(negative regulation of transcription by RNA polymerase II);GO:0000785(chromatin);GO:0002020(protease binding);GO:0003677(DNA binding);GO:0005634(nucleus);GO:0005654(nucleoplasm);GO:0007049(cell cycle);GO:0045786(negative regulation of cell cycle);GO:0046872(metal ion binding);GO:0046872(metal ion binding)	NA	NA	NA	THAP	THAP domain containing 5 [Source:HGNC Symbol;Acc:HGNC:23188]	protein_coding;processed_transcript;retained_intron	NA	NA	7.94123	7.14602	7.72181	3.05815	2.82132	1.71226	3.00446	1.58711	3.29112e-09	3.60234e-07	up	yes
ENSG00000198863	RUNDC1	146923	ENST00000361677;ENST00000590836	GO:0001701(in utero embryonic development);GO:0005096(GTPase activator activity);GO:0090630(activation of GTPase activity);GO:0090630(activation of GTPase activity)	NA	NA	NA	NA	RUN domain containing 1 [Source:HGNC Symbol;Acc:HGNC:25418]	protein_coding;retained_intron	NA	NA	5.62518	5.65921	5.48764	2.0316	2.32396	1.94851	2.66051	1.4117	3.34235e-09	3.64104e-07	up	yes
ENSG00000136982	DSCC1	79075	ENST00000313655;ENST00000521795	GO:0000775(chromosome, centromeric region);GO:0000785(chromatin);GO:0003677(DNA binding);GO:0003689(DNA clamp loader activity);GO:0005515(protein binding);GO:0005634(nucleus);GO:0005654(nucleoplasm);GO:0006260(DNA replication);GO:0006275(regulation of DNA replication);GO:0007049(cell cycle);GO:0007064(mitotic sister chromatid cohesion);GO:0017116(single-stranded DNA helicase activity);GO:0031390(…	NA	NA	NA	NA	DNA replication and sister chromatid cohesion 1 [Source:HGNC Symbol;Acc:HGNC:24453]	protein_coding;retained_intron	NA	R-HSA-174439(Loading of PCNA - Sliding Clamp Formation on the C-strand of the telomere);R-HSA-174447(RFC dissociates after sliding clamp formation on the C-strand of the telomere);R-HSA-174452(RFC binding displaces Pol Alpha on the C-strand of the telomere);R-HSA-9668902(Formation of the CTF18-RFC(7s) complex);R-HSA-9668904(Formation of the CTF18 complex)	16.8335	17.8316	17.081	7.83517	6.81439	5.24055	2.6016	1.3794	3.34713e-09	3.64104e-07	up	yes
ENSG00000205413	SAMD9	54809	ENST00000379958;ENST00000446617;ENST00000620985	GO:0005515(protein binding);GO:0005737(cytoplasm);GO:0005829(cytosol);GO:0034058(endosomal vesicle fusion);GO:0043231(intracellular membrane-bounded organelle);GO:0043231(intracellular membrane-bounded organelle)	NA	NA	NA	NA	sterile alpha motif domain containing 9 [Source:HGNC Symbol;Acc:HGNC:1348]	protein_coding	DOID:0014667(disease_of_metabolism);DOID:0050032(mineral_metabolism_disease);DOID:0050828(artery_disease);DOID:0060158(acquired_metabolic_disease);DOID:10575(calcium_metabolism_disease);DOID:1287(cardiovascular_system_disease);DOID:14566(disease_of_cellular_proliferation);DOID:162(cancer);DOID:178(vascular_disease);DOID:182(calcinosis);DOID:1936(atherosclerosis);DOID:2348(arteriosclerotic_cardiov…	NA	10.3072	9.64883	9.62558	2.4862	2.67893	0.840858	4.92536	2.30023	3.47583e-09	3.7694e-07	up	yes
ENSG00000287725	ENSG00000287725		ENST00000692585;ENST00000637084	GO:0005216(ion channel activity);GO:0005765(lysosomal membrane);GO:0006811(ion transport);GO:0016020(membrane);GO:0016021(integral component of membrane);GO:0022832(voltage-gated channel activity);GO:0034220(ion transmembrane transport);GO:0055085(transmembrane transport);GO:0055085(transmembrane transport)	NA	NA	NA	NA	novel protein, TPCN2 - SMIM38 readthrough	nonsense_mediated_decay	NA	NA	0	0	0	0.769336	0	0	0.000389947	-11.3244	3.51886e-09	3.80437e-07	down	yes
ENSG00000097046	CDC7	8317	ENST00000234626;ENST00000486509;ENST00000428239;ENST00000497611;ENST00000426137	GO:0000082(G1/S transition of mitotic cell cycle);GO:0000166(nucleotide binding);GO:0000727(double-strand break repair via break-induced replication);GO:0004672(protein kinase activity);GO:0004674(protein serine/threonine kinase activity);GO:0004712(protein serine/threonine/tyrosine kinase activity);GO:0005515(protein binding);GO:0005524(ATP binding);GO:0005634(nucleus);GO:0005654(nucleoplasm);GO…	04110(Cell cycle);04110(Cell cycle)	K02214	EC:2.7.11.1	NA	cell division cycle 7 [Source:HGNC Symbol;Acc:HGNC:1745]	protein_coding;processed_transcript	DOID:14566(disease_of_cellular_proliferation);DOID:162(cancer);DOID:4(disease)	R-HSA-176298(Activation of claspin);R-HSA-176318(Loading of claspin onto DNA during replication origin firing);R-HSA-68914(DNA polymerase alpha:primase binds at the origin);R-HSA-68916(DNA Replication Factor A (RPA) associates with the pre-replicative complex at the origin);R-HSA-68917(Cdc45 associates with the pre-replicative complex at the origin);R-HSA-68918(CDK and DDK associate with the Mcm1…	6.96425	6.62617	7.27259	2.90954	2.99014	2.10691	2.60573	1.38169	3.62328e-09	3.90507e-07	up	yes
ENSG00000148120	AOPEP	84909	ENST00000445181;ENST00000478473;ENST00000463372;ENST00000424143;ENST00000478603;ENST00000375315;ENST00000489562;ENST00000496567;ENST00000297979;ENST00000488186;ENST00000489318;ENST00000451893;ENST00000427193;ENST00000482056;ENST00000460573;ENST00000473778;ENST00000471978;ENST00000468164;ENST00000479161	GO:0004177(aminopeptidase activity);GO:0005634(nucleus);GO:0005730(nucleolus);GO:0005737(cytoplasm);GO:0005829(cytosol);GO:0006508(proteolysis);GO:0008233(peptidase activity);GO:0008237(metallopeptidase activity);GO:0008270(zinc ion binding);GO:0016787(hydrolase activity);GO:0046872(metal ion binding);GO:0070006(metalloaminopeptidase activity);GO:0070006(metalloaminopeptidase activity)	NA	NA	NA	NA	aminopeptidase O (putative) [Source:HGNC Symbol;Acc:HGNC:1361]	protein_coding;nonsense_mediated_decay;processed_transcript	NA	R-HSA-8851929(AOPEP:Zn2+ hydrolyses AGT(35-41) to AGT(36-41))	1.29618	0.996962	1.17758	0.283852	0.27855	0.339489	3.84827	1.94421	3.63417e-09	3.90507e-07	up	yes
ENSG00000246273	SBF2-AS1	283104	ENST00000650092;ENST00000664105;ENST00000663578;ENST00000525636;ENST00000702946;ENST00000527406;ENST00000499953;ENST00000658574;ENST00000534671	NA	NA	NA	NA	NA	SBF2 antisense RNA 1 [Source:HGNC Symbol;Acc:HGNC:27438]	lncRNA	NA	NA	2.00016	2.16611	2.28934	0.536004	0.518803	0.65676	3.77175	1.91524	3.72603e-09	3.99161e-07	up	yes
ENSG00000119321	FKBP15	23307	ENST00000414250;ENST00000687395;ENST00000686828;ENST00000238256;ENST00000446284;ENST00000685068;ENST00000691776;ENST00000690399;ENST00000688949;ENST00000691254;ENST00000493847;ENST00000686727;ENST00000462889;ENST00000691917;ENST00000690630;ENST00000693271;ENST00000689480;ENST00000489645;ENST00000688113	GO:0003755(peptidyl-prolyl cis-trans isomerase activity);GO:0003779(actin binding);GO:0005515(protein binding);GO:0005737(cytoplasm);GO:0005768(endosome);GO:0005769(early endosome);GO:0006897(endocytosis);GO:0015629(actin cytoskeleton);GO:0016020(membrane);GO:0030424(axon);GO:0030426(growth cone);GO:0042995(cell projection);GO:0042995(cell projection)	NA	NA	NA	NA	FKBP prolyl isomerase family member 15 [Source:HGNC Symbol;Acc:HGNC:23397]	protein_coding;retained_intron;nonsense_mediated_decay;processed_transcript	NA	NA	4.05986	4.01411	4.26639	1.88755	1.81375	1.49442	2.3751	1.24799	3.79024e-09	4.04809e-07	up	yes
ENSG00000164932	CTHRC1	115908	ENST00000330295;ENST00000520880;ENST00000520337;ENST00000415886	GO:0001649(osteoblast differentiation);GO:0005109(frizzled binding);GO:0005201(extracellular matrix structural constituent);GO:0005576(extracellular region);GO:0005581(collagen trimer);GO:0005615(extracellular space);GO:0016477(cell migration);GO:0016528(sarcoplasm);GO:0017147(Wnt-protein binding);GO:0031012(extracellular matrix);GO:0032092(positive regulation of protein binding);GO:0033687(osteo…	NA	NA	NA	NA	collagen triple helix repeat containing 1 [Source:HGNC Symbol;Acc:HGNC:18831]	protein_coding	NA	NA	0.475503	0.506247	0.477099	2.55598	1.43234	1.88584	0.24835	-2.00955	3.96658e-09	4.22363e-07	down	yes
ENSG00000271643	PDCD6IP-DT	105377023	ENST00000604982	NA	NA	NA	NA	NA	PDCD6IP divergent transcript [Source:HGNC Symbol;Acc:HGNC:55244]	lncRNA	NA	NA	1.2045	1.12478	0.861773	0.283273	0.146964	0.176701	5.25762	2.39441	3.98246e-09	4.22777e-07	up	yes
ENSG00000184860	SDR42E1	93517	ENST00000328945;ENST00000532128;ENST00000534209	GO:0003854(3-beta-hydroxy-delta5-steroid dehydrogenase activity);GO:0006694(steroid biosynthetic process);GO:0016020(membrane);GO:0016021(integral component of membrane);GO:0016491(oxidoreductase activity);GO:0016616(oxidoreductase activity, acting on the CH-OH group of donors, NAD or NADP as acceptor);GO:0016616(oxidoreductase activity, acting on the CH-OH group of donors, NAD or NADP as accepto…	NA	NA	NA	NA	short chain dehydrogenase/reductase family 42E, member 1 [Source:HGNC Symbol;Acc:HGNC:29834]	protein_coding;processed_transcript	NA	NA	2.93818	2.74002	3.05598	1.32064	1.08451	0.89821	2.64402	1.40274	4.01923e-09	4.25399e-07	up	yes
ENSG00000206561	COLQ	8292	ENST00000681222;ENST00000680897;ENST00000383788;ENST00000603808;ENST00000680545;ENST00000604401;ENST00000679838;ENST00000681097;ENST00000680240;ENST00000383781;ENST00000603469	GO:0001507(acetylcholine catabolic process in synaptic cleft);GO:0005201(extracellular matrix structural constituent);GO:0005515(protein binding);GO:0005581(collagen trimer);GO:0005604(basement membrane);GO:0005615(extracellular space);GO:0005886(plasma membrane);GO:0008201(heparin binding);GO:0008582(regulation of synaptic assembly at neuromuscular junction);GO:0030054(cell junction);GO:0030198(…	NA	NA	NA	NA	collagen like tail subunit of asymmetric acetylcholinesterase [Source:HGNC Symbol;Acc:HGNC:2226]	retained_intron;protein_coding;nonsense_mediated_decay;processed_transcript	NA	NA	0.128437	0.103339	0.170505	0.60097	0.403395	0.421836	0.282065	-1.8259	4.1137e-09	4.34094e-07	down	yes
ENSG00000105429	MEGF8	1954	ENST00000251268;ENST00000593647;ENST00000593840;ENST00000378073;ENST00000599787	GO:0003143(embryonic heart tube morphogenesis);GO:0005509(calcium ion binding);GO:0005515(protein binding);GO:0005634(nucleus);GO:0007368(determination of left/right symmetry);GO:0009887(animal organ morphogenesis);GO:0009888(tissue development);GO:0010468(regulation of gene expression);GO:0016020(membrane);GO:0016021(integral component of membrane);GO:0030326(embryonic limb morphogenesis);GO:003…	04340(Hedgehog signaling pathway);04340(Hedgehog signaling pathway)	NA	NA	NA	multiple EGF like domains 8 [Source:HGNC Symbol;Acc:HGNC:3233]	protein_coding;retained_intron	DOID:14566(disease_of_cellular_proliferation);DOID:162(cancer);DOID:4(disease)	NA	2.09864	2.62491	2.32759	5.87193	5.41986	3.90564	0.463969	-1.1079	4.29475e-09	4.51846e-07	down	yes
ENSG00000104611	SH2D4A	63898	ENST00000265807;ENST00000519207;ENST00000523736;ENST00000518093;ENST00000518040;ENST00000522328	GO:0005515(protein binding);GO:0005737(cytoplasm);GO:0005829(cytosol);GO:0019902(phosphatase binding);GO:0019902(phosphatase binding)	NA	NA	NA	NA	SH2 domain containing 4A [Source:HGNC Symbol;Acc:HGNC:26102]	protein_coding;retained_intron	NA	NA	6.66289	6.92244	7.10375	2.87452	3.01879	2.05228	2.60384	1.38064	4.36441e-09	4.57809e-07	up	yes
ENSG00000281991	TMEM265	100862671	ENST00000615541	GO:0016020(membrane);GO:0016021(integral component of membrane)	NA	NA	NA	NA	transmembrane protein 265 [Source:HGNC Symbol;Acc:HGNC:51241]	protein_coding	NA	NA	1.27027	1.14824	1.49859	3.97526	4.22007	2.63274	0.361754	-1.46692	4.43193e-09	4.6214e-07	down	yes
ENSG00000124635	H2BC11	8970	ENST00000607124;ENST00000339812;ENST00000606923	GO:0000786(nucleosome);GO:0001530(lipopolysaccharide binding);GO:0002227(innate immune response in mucosa);GO:0003677(DNA binding);GO:0005515(protein binding);GO:0005615(extracellular space);GO:0005634(nucleus);GO:0005654(nucleoplasm);GO:0005694(chromosome);GO:0005829(cytosol);GO:0005886(plasma membrane);GO:0006334(nucleosome assembly);GO:0010804(negative regulation of tumor necrosis factor-media…	05034(Alcoholism);05203(Viral carcinogenesis);05322(Systemic lupus erythematosus);05322(Systemic lupus erythematosus)	NA	NA	NA	H2B clustered histone 11 [Source:HGNC Symbol;Acc:HGNC:4761]	protein_coding	NA	R-HSA-1214188(PRDM9 trimethylates histone H3);R-HSA-176700(Incorporation Of Extended And Processed Telomere End Into Higher Order T-Loop And Associated Protein Structure);R-HSA-181450(Incorporation Of Extended And Processed Telomere End Into Associated Protein Structure);R-HSA-212222(PRC2 recruits DNA methyltransferases);R-HSA-212252(Polycomb Repressive Complex 2 (PRC2) Is recruited to chromatin)…	0.910502	0.882953	0.367485	3.25174	4.45911	4.03155	0.184029	-2.442	4.45589e-09	4.63268e-07	down	yes
ENSG00000256982	ENSG00000256982		ENST00000537498	NA	NA	NA	NA	NA	novel transcript	lncRNA	NA	NA	1.98231	1.31683	2.04335	0.284055	0.427083	0.312993	5.21661	2.38311	4.56286e-09	4.72994e-07	up	yes
ENSG00000250656	ST3GAL1P1	100421804	ENST00000513810	NA	NA	NA	NA	NA	ST3GAL1 pseudogene 1 [Source:HGNC Symbol;Acc:HGNC:45174]	processed_pseudogene	NA	NA	1.24378	0.907291	1.61707	0.066908	0.05603	0	30.6508	4.93785	4.72731e-09	4.88604e-07	up	yes
ENSG00000198105	ZNF248	57209	ENST00000357328;ENST00000485560;ENST00000374648;ENST00000395867;ENST00000395873;ENST00000611278;ENST00000395874;ENST00000615949	GO:0000122(negative regulation of transcription by RNA polymerase II);GO:0000977(RNA polymerase II transcription regulatory region sequence-specific DNA binding);GO:0000981(DNA-binding transcription factor activity, RNA polymerase II-specific);GO:0001227(DNA-binding transcription repressor activity, RNA polymerase II-specific);GO:0003677(DNA binding);GO:0005515(protein binding);GO:0005634(nucleus…	05168(Herpes simplex virus 1 infection);05168(Herpes simplex virus 1 infection)	NA	NA	zf-C2H2	zinc finger protein 248 [Source:HGNC Symbol;Acc:HGNC:13041]	protein_coding;nonsense_mediated_decay	NA	R-HSA-975040(KRAB-ZNF / KAP Interaction)	1.10637	1.39244	1.33605	0.415767	0.21338	0.160345	4.85737	2.28018	4.89325e-09	5.03229e-07	up	yes
ENSG00000249572	TARS1-DT	107986411	ENST00000688369;ENST00000507251;ENST00000691449	NA	NA	NA	NA	NA	TARS1 divergent transcript [Source:HGNC Symbol;Acc:HGNC:55565]	lncRNA	NA	NA	1.47435	1.30359	1.02331	0.189017	0.152053	0.153393	7.68763	2.94254	4.89736e-09	5.03229e-07	up	yes
ENSG00000105875	WDR91	29062	ENST00000682759;ENST00000466182;ENST00000682339;ENST00000682534;ENST00000684486;ENST00000682802;ENST00000485942;ENST00000474411;ENST00000683628;ENST00000479698;ENST00000354475;ENST00000497853;ENST00000682160;ENST00000476775;ENST00000683848;ENST00000462707;ENST00000684322;ENST00000423565;ENST00000682250	GO:0005515(protein binding);GO:0005768(endosome);GO:0005829(cytosol);GO:0010008(endosome membrane);GO:0016020(membrane);GO:0031313(extrinsic component of endosome membrane);GO:0031901(early endosome membrane);GO:0031902(late endosome membrane);GO:0035014(phosphatidylinositol 3-kinase regulator activity);GO:0042176(regulation of protein catabolic process);GO:0043551(regulation of phosphatidylinosi…	NA	NA	NA	NA	WD repeat domain 91 [Source:HGNC Symbol;Acc:HGNC:24997]	retained_intron;protein_coding;processed_transcript;nonsense_mediated_decay	NA	R-HSA-9013157(CDC42 binds effectors at the plasma membrane)	0.67573	0.686966	0.684437	1.39888	1.56475	1.15819	0.496658	-1.00968	4.96421e-09	5.08615e-07	down	yes
ENSG00000140678	ITGAX	3687	ENST00000268296;ENST00000562138;ENST00000571644;ENST00000562918;ENST00000567409;ENST00000564308;ENST00000562522	GO:0005178(integrin binding);GO:0005515(protein binding);GO:0005886(plasma membrane);GO:0007155(cell adhesion);GO:0007160(cell-matrix adhesion);GO:0007229(integrin-mediated signaling pathway);GO:0008284(positive regulation of cell population proliferation);GO:0008305(integrin complex);GO:0009887(animal organ morphogenesis);GO:0009897(external side of plasma membrane);GO:0009986(cell surface);GO:0…	04610(Complement and coagulation cascades);04810(Regulation of actin cytoskeleton);05152(Tuberculosis);05152(Tuberculosis)	NA	NA	NA	integrin subunit alpha X [Source:HGNC Symbol;Acc:HGNC:6152]	protein_coding;retained_intron	DOID:0014667(disease_of_metabolism);DOID:0050117(disease_by_infectious_agent);DOID:0050338(primary_bacterial_infectious_disease);DOID:0050686(organ_system_cancer);DOID:0050687(cell_type_cancer);DOID:0060083(immune_system_cancer);DOID:0060158(acquired_metabolic_disease);DOID:1036(chronic_leukemia);DOID:1037(lymphoblastic_leukemia);DOID:1040(chronic_lymphocytic_leukemia);DOID:104(bacterial_infectio…	R-HSA-202704(Integrin alphaXbeta2 binds JAM3);R-HSA-216082(Interaction of integrin alphaXbeta2 with fibrin);R-HSA-2681667(TNC binds Integrin alphaVbeta3, alphaVbeta6, alpha2beta1, alpha7beta1, alpha8beta1, alpha9beta1, alphaXbeta1);R-HSA-6788346(Expression of IL13-upregulated plasma membrane proteins);R-HSA-6798743(Exocytosis of secretory granule membrane proteins);R-HSA-6798747(Exocytosis of ter…	0.668785	0.817806	0.807712	2.20534	1.9548	1.3592	0.415684	-1.26644	5.04592e-09	5.15488e-07	down	yes
ENSG00000166669	ATF7IP2	80063	ENST00000535850;ENST00000562396;ENST00000562527;ENST00000565450;ENST00000356427;ENST00000570163;ENST00000565616;ENST00000562102;ENST00000396560;ENST00000566316;ENST00000396559;ENST00000568027	GO:0003712(transcription coregulator activity);GO:0005515(protein binding);GO:0005634(nucleus);GO:0005667(transcription regulator complex);GO:0006355(regulation of DNA-templated transcription);GO:0090309(positive regulation of DNA methylation-dependent heterochromatin formation);GO:0090309(positive regulation of DNA methylation-dependent heterochromatin formation)	NA	NA	NA	NA	activating transcription factor 7 interacting protein 2 [Source:HGNC Symbol;Acc:HGNC:20397]	nonsense_mediated_decay;retained_intron;protein_coding	NA	NA	0.953054	0.915342	1.31014	2.65316	2.51859	2.32261	0.424123	-1.23744	5.09209e-09	5.18701e-07	down	yes
ENSG00000126787	DLGAP5	9787	ENST00000395425;ENST00000247191;ENST00000554007;ENST00000557645;ENST00000554067	GO:0005515(protein binding);GO:0005634(nucleus);GO:0005737(cytoplasm);GO:0005739(mitochondrion);GO:0005819(spindle);GO:0005829(cytosol);GO:0005856(cytoskeleton);GO:0007049(cell cycle);GO:0007052(mitotic spindle organization);GO:0007059(chromosome segregation);GO:0007079(mitotic chromosome movement towards spindle pole);GO:0007346(regulation of mitotic cell cycle);GO:0008017(microtubule binding);G…	NA	NA	NA	NA	DLG associated protein 5 [Source:HGNC Symbol;Acc:HGNC:16864]	protein_coding;retained_intron	DOID:0050686(organ_system_cancer);DOID:14566(disease_of_cellular_proliferation);DOID:162(cancer);DOID:3119(gastrointestinal_system_cancer);DOID:3571(liver_cancer);DOID:4(disease);DOID:684(hepatocellular_carcinoma);DOID:686(liver_carcinoma)	R-HSA-9018538(DLGAP5 gene transcription is stimulated by NOTCH3)	10.8559	12.599	13.0164	26.763	31.2221	19.6698	0.469659	-1.09031	5.1625e-09	5.23829e-07	down	yes
ENSG00000065328	MCM10	55388	ENST00000481292;ENST00000378714;ENST00000484800;ENST00000485659;ENST00000459751;ENST00000378694;ENST00000479669	GO:0003677(DNA binding);GO:0003688(DNA replication origin binding);GO:0003690(double-stranded DNA binding);GO:0003697(single-stranded DNA binding);GO:0005515(protein binding);GO:0005634(nucleus);GO:0005654(nucleoplasm);GO:0005730(nucleolus);GO:0006260(DNA replication);GO:0006270(DNA replication initiation);GO:0006974(cellular response to DNA damage stimulus);GO:0008283(cell population proliferati…	NA	NA	NA	NA	minichromosome maintenance 10 replication initiation factor [Source:HGNC Symbol;Acc:HGNC:18043]	retained_intron;protein_coding	NA	R-HSA-176298(Activation of claspin);R-HSA-176318(Loading of claspin onto DNA during replication origin firing);R-HSA-68914(DNA polymerase alpha:primase binds at the origin);R-HSA-68916(DNA Replication Factor A (RPA) associates with the pre-replicative complex at the origin);R-HSA-68917(Cdc45 associates with the pre-replicative complex at the origin);R-HSA-68918(CDK and DDK associate with the Mcm1…	8.33068	8.74809	10.1901	2.83035	3.56896	1.69497	3.36891	1.75228	5.17215e-09	5.23829e-07	up	yes
ENSG00000263126	ENSG00000263126		ENST00000572067	NA	NA	NA	NA	NA	novel transcript	lncRNA	NA	NA	0.13171	0.127104	0.136621	0.852932	0.540751	2.65604	0.097645	-3.35631	5.28741e-09	5.33968e-07	down	yes
ENSG00000111110	PPM1H	57460	ENST00000228705;ENST00000551519	GO:0004721(phosphoprotein phosphatase activity);GO:0004722(protein serine/threonine phosphatase activity);GO:0005515(protein binding);GO:0005634(nucleus);GO:0005654(nucleoplasm);GO:0005737(cytoplasm);GO:0006470(protein dephosphorylation);GO:0016787(hydrolase activity);GO:0017018(myosin phosphatase activity);GO:0042802(identical protein binding);GO:0045202(synapse);GO:0098978(glutamatergic synapse…	NA	K17503	EC:3.1.3.16	NA	protein phosphatase, Mg2+/Mn2+ dependent 1H [Source:HGNC Symbol;Acc:HGNC:18583]	protein_coding;retained_intron	DOID:0050686(organ_system_cancer);DOID:10155(intestinal_cancer);DOID:14566(disease_of_cellular_proliferation);DOID:1520(colon_carcinoma);DOID:162(cancer);DOID:219(colon_cancer);DOID:234(colon_adenocarcinoma);DOID:3119(gastrointestinal_system_cancer);DOID:4(disease);DOID:5672(large_intestine_cancer);DOID:9256(colorectal_cancer)	NA	0.896872	1.03952	1.06042	2.77822	2.61702	1.67225	0.424028	-1.23777	5.33334e-09	5.37067e-07	down	yes
ENSG00000124641	MED20	9477	ENST00000482361;ENST00000265350;ENST00000467535;ENST00000434077;ENST00000394251;ENST00000409060;ENST00000409312	GO:0003712(transcription coregulator activity);GO:0003713(transcription coactivator activity);GO:0003899(DNA-directed 5'-3' RNA polymerase activity);GO:0005515(protein binding);GO:0005634(nucleus);GO:0005654(nucleoplasm);GO:0006351(DNA-templated transcription);GO:0006357(regulation of transcription by RNA polymerase II);GO:0006366(transcription by RNA polymerase II);GO:0016592(mediator complex);G…	NA	NA	NA	NA	mediator complex subunit 20 [Source:HGNC Symbol;Acc:HGNC:16840]	processed_transcript;protein_coding	NA	R-HSA-1183003(Expression of Leptin);R-HSA-1183058(Expression of Adiponectin);R-HSA-212380(Formation of TRAP coactivator complex);R-HSA-381309(PPARG:RXRA heterodimer binds to fatty acid-like ligands);R-HSA-560472(Expression of Phosphoenolpyruvate carboxykinase 1 (PEPCK-C));R-HSA-560473(Expression of ANGPTL4);R-HSA-560491(Expression of CEBPA);R-HSA-560493(Expression of Perilipin (PLIN));R-HSA-56049…	11.0176	10.7806	9.31935	4.10643	4.16803	3.33233	2.68098	1.42276	5.47837e-09	5.501e-07	up	yes
ENSG00000023330	ALAS1	211	ENST00000310271;ENST00000469224;ENST00000493402;ENST00000394965;ENST00000484952;ENST00000459884	GO:0003824(catalytic activity);GO:0003870(5-aminolevulinate synthase activity);GO:0005515(protein binding);GO:0005654(nucleoplasm);GO:0005739(mitochondrion);GO:0005759(mitochondrial matrix);GO:0005829(cytosol);GO:0006778(porphyrin-containing compound metabolic process);GO:0006782(protoporphyrinogen IX biosynthetic process);GO:0006783(heme biosynthetic process);GO:0009058(biosynthetic process);GO:…	00260(Glycine, serine and threonine metabolism);00860(Porphyrin and chlorophyll metabolism);01100(Metabolic pathways);01240(Biosynthesis of cofactors);01240(Biosynthesis of cofactors)	K00643	EC:2.3.1.37	NA	5'-aminolevulinate synthase 1 [Source:HGNC Symbol;Acc:HGNC:396]	protein_coding	DOID:10652(Alzheimer's_disease);DOID:1289(neurodegenerative_disease);DOID:1307(dementia);DOID:150(disease_of_mental_health);DOID:1561(cognitive_disorder);DOID:2355(anemia);DOID:2914(immune_system_disease);DOID:331(central_nervous_system_disease);DOID:4(disease);DOID:680(tauopathy);DOID:74(hematopoietic_system_disease);DOID:7(disease_of_anatomical_entity);DOID:863(nervous_system_disease)	R-HSA-1592238(Expression of ALAS1);R-HSA-189442(ALAS condenses SUCC-CoA and Gly to form dALA)	80.4926	81.387	86.4232	36.1419	35.4045	32.1446	2.39464	1.25981	5.55764e-09	5.56474e-07	up	yes
ENSG00000254959	INMT-MINDY4	100526825	ENST00000458257	GO:0008168(methyltransferase activity)	NA	NA	NA	NA	INMT-MINDY4 readthrough (NMD candidate) [Source:HGNC Symbol;Acc:HGNC:41995]	nonsense_mediated_decay	NA	NA	0	0	0	0	0	0.774493	0.00038735	-11.3341	5.77519e-09	5.76619e-07	down	yes
ENSG00000076641	PAG1	55824	ENST00000220597;ENST00000519326;ENST00000523463;ENST00000522811	GO:0002250(adaptive immune response);GO:0002376(immune system process);GO:0005515(protein binding);GO:0005886(plasma membrane);GO:0007165(signal transduction);GO:0016020(membrane);GO:0016021(integral component of membrane);GO:0035556(intracellular signal transduction);GO:0035591(signaling adaptor activity);GO:0042169(SH2 domain binding);GO:0045121(membrane raft);GO:0050863(regulation of T cell ac…	NA	NA	NA	NA	phosphoprotein membrane anchor with glycosphingolipid microdomains 1 [Source:HGNC Symbol;Acc:HGNC:30043]	protein_coding;processed_transcript;retained_intron	NA	R-HSA-177926(Dephosphorylation of PAG by SHP2);R-HSA-202233(Inactivation of Lck by Csk);R-HSA-203774(Interaction of Csk with PAG)	7.99291	8.06023	9.12828	1.79378	2.33811	0.615891	5.30383	2.40703	5.79793e-09	5.77255e-07	up	yes
ENSG00000084693	AGBL5	60509	ENST00000323064;ENST00000477136;ENST00000437006;ENST00000487078;ENST00000451003;ENST00000441931;ENST00000360131;ENST00000489683;ENST00000421915;ENST00000453161	GO:0004180(carboxypeptidase activity);GO:0004181(metallocarboxypeptidase activity);GO:0005634(nucleus);GO:0005737(cytoplasm);GO:0005819(spindle);GO:0005829(cytosol);GO:0005856(cytoskeleton);GO:0006508(proteolysis);GO:0008233(peptidase activity);GO:0008237(metallopeptidase activity);GO:0008270(zinc ion binding);GO:0015630(microtubule cytoskeleton);GO:0015631(tubulin binding);GO:0016787(hydrolase a…	NA	K23438	EC:3.4.17.24	NA	AGBL carboxypeptidase 5 [Source:HGNC Symbol;Acc:HGNC:26147]	protein_coding;retained_intron;nonsense_mediated_decay	NA	R-HSA-8866105(CCPs deglutamylate tubulin)	2.62913	3.10794	3.08361	6.09251	6.16992	5.48172	0.497103	-1.00838	5.9304e-09	5.8878e-07	down	yes
ENSG00000150625	GPM6A	2823	ENST00000506894;ENST00000280187;ENST00000393658;ENST00000507080;ENST00000503397	GO:0001764(neuron migration);GO:0003407(neural retina development);GO:0005262(calcium channel activity);GO:0005515(protein binding);GO:0005886(plasma membrane);GO:0007399(nervous system development);GO:0007416(synapse assembly);GO:0009617(response to bacterium);GO:0016020(membrane);GO:0016021(integral component of membrane);GO:0030054(cell junction);GO:0030175(filopodium);GO:0030424(axon);GO:0030…	NA	NA	NA	NA	glycoprotein M6A [Source:HGNC Symbol;Acc:HGNC:4460]	protein_coding;retained_intron	DOID:150(disease_of_mental_health);DOID:1561(cognitive_disorder);DOID:2468(psychotic_disorder);DOID:4(disease);DOID:5419(schizophrenia)	NA	0.089362	0.184122	0.172577	0.726979	0.94475	0.435992	0.211632	-2.24037	5.97907e-09	5.91945e-07	down	yes
ENSG00000180855	ZNF443	10224	ENST00000301547;ENST00000436821	GO:0000977(RNA polymerase II transcription regulatory region sequence-specific DNA binding);GO:0000981(DNA-binding transcription factor activity, RNA polymerase II-specific);GO:0003677(DNA binding);GO:0005634(nucleus);GO:0006355(regulation of DNA-templated transcription);GO:0006357(regulation of transcription by RNA polymerase II);GO:0006915(apoptotic process);GO:0046872(metal ion binding);GO:004…	05168(Herpes simplex virus 1 infection);05168(Herpes simplex virus 1 infection)	NA	NA	zf-C2H2	zinc finger protein 443 [Source:HGNC Symbol;Acc:HGNC:20878]	protein_coding;nonsense_mediated_decay	DOID:0050686(organ_system_cancer);DOID:14566(disease_of_cellular_proliferation);DOID:162(cancer);DOID:3119(gastrointestinal_system_cancer);DOID:3571(liver_cancer);DOID:4(disease);DOID:684(hepatocellular_carcinoma);DOID:686(liver_carcinoma)	R-HSA-975040(KRAB-ZNF / KAP Interaction)	2.12626	2.079	2.10546	0.690347	0.520843	0.31499	4.13498	2.04788	6.00993e-09	5.93333e-07	up	yes
ENSG00000137310	TCF19	6941	ENST00000376257;ENST00000542218;ENST00000376255;ENST00000496421	GO:0005515(protein binding);GO:0005634(nucleus);GO:0010468(regulation of gene expression);GO:0046872(metal ion binding);GO:0046872(metal ion binding)	NA	NA	NA	Others	transcription factor 19 [Source:HGNC Symbol;Acc:HGNC:11629]	protein_coding;processed_transcript	NA	NA	8.94407	9.42316	9.78342	3.29486	3.61217	3.40053	2.73107	1.44947	6.05893e-09	5.96143e-07	up	yes
ENSG00000139239	RPL14P1	144581	ENST00000484568	NA	NA	NA	NA	NA	ribosomal protein L14 pseudogene 1 [Source:HGNC Symbol;Acc:HGNC:31384]	processed_pseudogene	NA	NA	35.2474	19.6774	18.2215	72.2452	103.25	85.4529	0.28031	-1.83491	6.07222e-09	5.96143e-07	down	yes
ENSG00000092010	PSME1	5720	ENST00000561142;ENST00000559123;ENST00000382708;ENST00000559741;ENST00000558112;ENST00000560420;ENST00000561059;ENST00000206451;ENST00000470718;ENST00000561435	GO:0000502(proteasome complex);GO:0005515(protein binding);GO:0005654(nucleoplasm);GO:0005737(cytoplasm);GO:0005829(cytosol);GO:0008537(proteasome activator complex);GO:0010950(positive regulation of endopeptidase activity);GO:0019884(antigen processing and presentation of exogenous antigen);GO:0061133(endopeptidase activator activity);GO:0061136(regulation of proteasomal protein catabolic proces…	03050(Proteasome);04612(Antigen processing and presentation);04612(Antigen processing and presentation)	NA	NA	NA	proteasome activator subunit 1 [Source:HGNC Symbol;Acc:HGNC:9568]	retained_intron;protein_coding;nonsense_mediated_decay;processed_transcript	DOID:14566(disease_of_cellular_proliferation);DOID:162(cancer);DOID:4(disease)	R-HSA-1168640(Ubiquitinated IkB is degraded);R-HSA-1234159(Proteasome proteolyzes ub-HIF-alpha);R-HSA-1236935(Proteasomal cleavage of substrate);R-HSA-1236970(Proteasomal clevage of exogenous antigen);R-HSA-1504193(Ubiquitinated DVL is degraded by the proteasome);R-HSA-174058(Degradation of multiubiquitinated Cdh1);R-HSA-174105(Degradation of multiubiquitinated cell cycle proteins);R-HSA-174202(D…	13.8501	13.2876	14.5618	45.7038	37.4399	80.1751	0.255325	-1.96959	6.32643e-09	6.17914e-07	down	yes
ENSG00000163602	RYBP	23429	ENST00000477973;ENST00000676841;ENST00000677329;ENST00000676660	GO:0000122(negative regulation of transcription by RNA polymerase II);GO:0003677(DNA binding);GO:0003712(transcription coregulator activity);GO:0003714(transcription corepressor activity);GO:0005515(protein binding);GO:0005634(nucleus);GO:0005654(nucleoplasm);GO:0005737(cytoplasm);GO:0006355(regulation of DNA-templated transcription);GO:0006915(apoptotic process);GO:0031519(PcG protein complex);G…	NA	NA	NA	NA	RING1 and YY1 binding protein [Source:HGNC Symbol;Acc:HGNC:10480]	protein_coding;retained_intron;processed_transcript	DOID:14566(disease_of_cellular_proliferation);DOID:162(cancer);DOID:4(disease)	R-HSA-8937989(RUNX1 binds PRC1 complexes);R-HSA-8954082(E2F6 binds the PRC1 complex)	21.2589	18.8934	19.5915	7.79004	8.06292	4.5115	2.93373	1.55274	6.32904e-09	6.17914e-07	up	yes
ENSG00000084073	ZMPSTE24	10269	ENST00000479131;ENST00000674703;ENST00000675937;ENST00000474142;ENST00000472583;ENST00000675754;ENST00000372759	GO:0001889(liver development);GO:0001942(hair follicle development);GO:0003007(heart morphogenesis);GO:0003229(ventricular cardiac muscle tissue development);GO:0003231(cardiac ventricle development);GO:0003417(growth plate cartilage development);GO:0003690(double-stranded DNA binding);GO:0004175(endopeptidase activity);GO:0004222(metalloendopeptidase activity);GO:0005515(protein binding);GO:0005…	00900(Terpenoid backbone biosynthesis);00900(Terpenoid backbone biosynthesis)	K06013	EC:3.4.24.84	NA	zinc metallopeptidase STE24 [Source:HGNC Symbol;Acc:HGNC:12877]	processed_transcript;nonsense_mediated_decay;retained_intron;protein_coding	DOID:0050177(monogenic_disease);DOID:0050737(autosomal_recessive_disease);DOID:0050739(autosomal_genetic_disease);DOID:0060056(hypersensitivity_reaction_disease);DOID:1575(rheumatic_disease);DOID:17(musculoskeletal_system_disease);DOID:2914(immune_system_disease);DOID:3911(progeria);DOID:417(hypersensitivity_reaction_type_II_disease);DOID:418(systemic_scleroderma);DOID:419(scleroderma);DOID:4(dis…	NA	32.1817	32.7575	33.0086	12.6152	14.6411	8.47624	2.74113	1.45477	6.5641e-09	6.39093e-07	up	yes
ENSG00000238105	GOLGA2P5	55592	ENST00000537988;ENST00000304813;ENST00000546413;ENST00000266746;ENST00000545820;ENST00000397112;ENST00000421840	NA	NA	NA	NA	NA	GOLGA2 pseudogene 5 [Source:HGNC Symbol;Acc:HGNC:25315]	retained_intron;transcribed_unprocessed_pseudogene;processed_transcript	NA	NA	0.367549	0.427671	0.41404	1.15625	1.25421	0.706739	0.387931	-1.36613	6.64683e-09	6.45365e-07	down	yes
ENSG00000103485	QPRT	23475	ENST00000395384;ENST00000564967;ENST00000449759	GO:0004514(nicotinate-nucleotide diphosphorylase (carboxylating) activity);GO:0005515(protein binding);GO:0005737(cytoplasm);GO:0005829(cytosol);GO:0009435(NAD biosynthetic process);GO:0016740(transferase activity);GO:0016757(glycosyltransferase activity);GO:0016763(pentosyltransferase activity);GO:0019363(pyridine nucleotide biosynthetic process);GO:0019674(NAD metabolic process);GO:0034213(quin…	00760(Nicotinate and nicotinamide metabolism);01100(Metabolic pathways);01240(Biosynthesis of cofactors);01240(Biosynthesis of cofactors)	K00767	EC:2.4.2.19	NA	quinolinate phosphoribosyltransferase [Source:HGNC Symbol;Acc:HGNC:9755]	protein_coding;retained_intron	NA	R-HSA-197268(QPRT transfers PRIB to QUIN to form NAMN)	0.0351534	0.01155	0.0604176	1.12366	1.04154	0.138391	0.0465018	-4.42657	6.75851e-09	6.54406e-07	down	yes
ENSG00000169951	ZNF764	92595	ENST00000395091;ENST00000568333;ENST00000252797	GO:0000122(negative regulation of transcription by RNA polymerase II);GO:0000977(RNA polymerase II transcription regulatory region sequence-specific DNA binding);GO:0000981(DNA-binding transcription factor activity, RNA polymerase II-specific);GO:0001227(DNA-binding transcription repressor activity, RNA polymerase II-specific);GO:0003677(DNA binding);GO:0005515(protein binding);GO:0005634(nucleus…	05168(Herpes simplex virus 1 infection);05168(Herpes simplex virus 1 infection)	NA	NA	zf-C2H2	zinc finger protein 764 [Source:HGNC Symbol;Acc:HGNC:28200]	protein_coding;retained_intron	NA	R-HSA-975040(KRAB-ZNF / KAP Interaction)	2.34919	2.68471	2.51446	0.529746	0.464191	0.696723	4.46475	2.15858	6.84054e-09	6.60534e-07	up	yes
ENSG00000225138	SLC9A3-AS1	100288152	ENST00000607005;ENST00000667376;ENST00000607286;ENST00000606288;ENST00000658225;ENST00000606319;ENST00000658086;ENST00000534918;ENST00000606074;ENST00000667998;ENST00000668009;ENST00000606107;ENST00000655313	NA	NA	NA	NA	NA	SLC9A3 antisense RNA 1 [Source:HGNC Symbol;Acc:HGNC:40550]	lncRNA;retained_intron	NA	NA	2.20854	2.46301	2.2573	7.56647	5.31596	9.44382	0.310345	-1.68805	6.8612e-09	6.60718e-07	down	yes
ENSG00000173548	SNX33	257364	ENST00000308527;ENST00000569152	GO:0000278(mitotic cell cycle);GO:0000281(mitotic cytokinesis);GO:0005515(protein binding);GO:0005737(cytoplasm);GO:0005829(cytosol);GO:0005886(plasma membrane);GO:0006886(intracellular protein transport);GO:0006897(endocytosis);GO:0007032(endosome organization);GO:0007049(cell cycle);GO:0015031(protein transport);GO:0016020(membrane);GO:0016197(endosomal transport);GO:0017038(protein import);GO:…	05132(Salmonella infection);05132(Salmonella infection)	NA	NA	NA	sorting nexin 33 [Source:HGNC Symbol;Acc:HGNC:28468]	protein_coding	NA	NA	5.3203	5.57226	5.69978	2.40607	2.13823	1.37476	2.80321	1.48708	6.91147e-09	6.63746e-07	up	yes
ENSG00000277879	ENSG00000277879		ENST00000614747	NA	NA	NA	NA	NA	novel transcript, antisense to SLC18A2	lncRNA	NA	NA	1.6614	1.67607	1.62265	4.51051	4.80944	6.4424	0.314682	-1.66803	7.04772e-09	6.74992e-07	down	yes
ENSG00000213347	MXD3	83463	ENST00000503473;ENST00000503782;ENST00000423571;ENST00000513063;ENST00000513169;ENST00000509339;ENST00000439742;ENST00000427908;ENST00000502529	GO:0000122(negative regulation of transcription by RNA polymerase II);GO:0000785(chromatin);GO:0000977(RNA polymerase II transcription regulatory region sequence-specific DNA binding);GO:0000978(RNA polymerase II cis-regulatory region sequence-specific DNA binding);GO:0000981(DNA-binding transcription factor activity, RNA polymerase II-specific);GO:0001227(DNA-binding transcription repressor acti…	NA	NA	NA	bHLH	MAX dimerization protein 3 [Source:HGNC Symbol;Acc:HGNC:14008]	retained_intron;protein_coding	NA	NA	1.32575	1.5959	1.58907	5.14271	4.48876	10.1639	0.227867	-2.13374	7.37946e-09	7.02944e-07	down	yes
ENSG00000171865	RNASEH1	246243,284203	ENST00000315212;ENST00000436842;ENST00000454734;ENST00000464986	GO:0000287(magnesium ion binding);GO:0003676(nucleic acid binding);GO:0003723(RNA binding);GO:0004518(nuclease activity);GO:0004519(endonuclease activity);GO:0004523(RNA-DNA hybrid ribonuclease activity);GO:0004540(ribonuclease activity);GO:0005515(protein binding);GO:0005737(cytoplasm);GO:0006401(RNA catabolic process);GO:0016787(hydrolase activity);GO:0043137(DNA replication, removal of RNA pri…	03030(DNA replication);03030(DNA replication)	K03469	EC:3.1.26.4	NA	ribonuclease H1 [Source:HGNC Symbol;Acc:HGNC:18466]	protein_coding;nonsense_mediated_decay;retained_intron	NA	NA	13.3961	14.9571	14.6363	6.02628	6.62243	5.06909	2.42635	1.27879	7.57738e-09	7.18324e-07	up	yes
ENSG00000164776	PHKG1	5260	ENST00000452681;ENST00000471665;ENST00000492124;ENST00000467726;ENST00000395428	GO:0000166(nucleotide binding);GO:0004672(protein kinase activity);GO:0004674(protein serine/threonine kinase activity);GO:0004689(phosphorylase kinase activity);GO:0004712(protein serine/threonine/tyrosine kinase activity);GO:0005516(calmodulin binding);GO:0005524(ATP binding);GO:0005829(cytosol);GO:0005964(phosphorylase kinase complex);GO:0005975(carbohydrate metabolic process);GO:0005977(glyco…	04020(Calcium signaling pathway);04910(Insulin signaling pathway);04922(Glucagon signaling pathway);04922(Glucagon signaling pathway)	K00871	EC:2.7.11.19	NA	phosphorylase kinase catalytic subunit gamma 1 [Source:HGNC Symbol;Acc:HGNC:8930]	protein_coding;retained_intron;nonsense_mediated_decay	NA	R-HSA-453337(glycogen phosphorylase (PYGB) dimer b + 2 ATP => glycogen phosphorylase (PYGB) dimer a + 2 ADP);R-HSA-71541(glycogen phosphorylase (PYGM) dimer b + 2 ATP => glycogen phosphorylase (PYGM) dimer a + 2 ADP)	0.238448	0.35181	0.365522	1.3575	1.14714	0.896173	0.281044	-1.83113	7.58169e-09	7.18324e-07	down	yes
ENSG00000117399	CDC20	991	ENST00000372462;ENST00000478882;ENST00000482046;ENST00000310955	GO:0000922(spindle pole);GO:0005515(protein binding);GO:0005654(nucleoplasm);GO:0005680(anaphase-promoting complex);GO:0005737(cytoplasm);GO:0005813(centrosome);GO:0005815(microtubule organizing center);GO:0005819(spindle);GO:0005829(cytosol);GO:0005856(cytoskeleton);GO:0007049(cell cycle);GO:0007064(mitotic sister chromatid cohesion);GO:0007094(mitotic spindle assembly checkpoint signaling);GO:0…	04110(Cell cycle);04114(Oocyte meiosis);04120(Ubiquitin mediated proteolysis);05166(Human T-cell leukemia virus 1 infection);05203(Viral carcinogenesis);05203(Viral carcinogenesis)	NA	NA	NA	cell division cycle 20 [Source:HGNC Symbol;Acc:HGNC:1723]	protein_coding;processed_transcript	DOID:0050686(organ_system_cancer);DOID:0060083(immune_system_cancer);DOID:1240(leukemia);DOID:14566(disease_of_cellular_proliferation);DOID:162(cancer);DOID:2531(hematologic_cancer);DOID:4(disease)	R-HSA-141409(Mad1 binds kinetochore);R-HSA-141422(MAD2 converted to an inhibitory state via interaction with Mad1);R-HSA-141423(Binding of the MCC complex to the APC/C complex);R-HSA-141429(Inactivation of APC/C via CDC20 sequestration);R-HSA-141431(MAD2 associates with the Mad1 kinetochore complex);R-HSA-141437(Formation of the MCC complex);R-HSA-141439(Release of activated MAD2 from kinetochore…	51.1643	58.6545	54.1555	149.953	137.961	228.077	0.317785	-1.65388	7.8101e-09	7.37981e-07	down	yes
ENSG00000092853	CLSPN	63967	ENST00000318121;ENST00000373220;ENST00000517467;ENST00000251195;ENST00000520551;ENST00000466308	GO:0000076(DNA replication checkpoint signaling);GO:0000077(DNA damage checkpoint signaling);GO:0000217(DNA secondary structure binding);GO:0003677(DNA binding);GO:0005515(protein binding);GO:0005634(nucleus);GO:0005654(nucleoplasm);GO:0005794(Golgi apparatus);GO:0006281(DNA repair);GO:0006974(cellular response to DNA damage stimulus);GO:0007049(cell cycle);GO:0007095(mitotic G2 DNA damage checkp…	NA	NA	NA	NA	claspin [Source:HGNC Symbol;Acc:HGNC:19715]	protein_coding;retained_intron;processed_transcript	DOID:14566(disease_of_cellular_proliferation);DOID:162(cancer);DOID:4(disease)	R-HSA-176298(Activation of claspin);R-HSA-176318(Loading of claspin onto DNA during replication origin firing);R-HSA-351936(Caspase-mediated cleavage of claspin);R-HSA-5684882(CHEK1 is recruited to resected DNA DSBs);R-HSA-5684887(Activation of CHEK1 at resected DNA DSBs);R-HSA-5696914(USP28 deubiquitinates CLSPN and MYC)	7.07596	7.09981	8.5511	2.45828	2.61225	1.12383	3.66897	1.87537	8.03315e-09	7.57028e-07	up	yes
ENSG00000236830	CBR3-AS1	100506428	ENST00000656513;ENST00000432988;ENST00000453159;ENST00000608622;ENST00000413862;ENST00000662189;ENST00000623579;ENST00000608641;ENST00000624080;ENST00000667457;ENST00000624883;ENST00000427491;ENST00000623638;ENST00000609192;ENST00000623484;ENST00000655785;ENST00000666303;ENST00000625079;ENST00000608632;ENST00000623647;ENST00000661388;ENST00000654957	NA	NA	NA	NA	NA	CBR3 antisense RNA 1 [Source:HGNC Symbol;Acc:HGNC:43664]	lncRNA;retained_intron	NA	NA	0.601328	0.639666	0.424098	0.103183	0.099296	0.127005	5.05365	2.33733	8.61948e-09	8.07778e-07	up	yes
ENSG00000188000	OR7D2	162998	ENST00000344248;ENST00000642043;ENST00000641288	GO:0004930(G protein-coupled receptor activity);GO:0004984(olfactory receptor activity);GO:0005515(protein binding);GO:0005886(plasma membrane);GO:0006355(regulation of DNA-templated transcription);GO:0007165(signal transduction);GO:0007186(G protein-coupled receptor signaling pathway);GO:0007608(sensory perception of smell);GO:0016020(membrane);GO:0016021(integral component of membrane);GO:00508…	04740(Olfactory transduction);04740(Olfactory transduction)	NA	NA	NA	olfactory receptor family 7 subfamily D member 2 [Source:HGNC Symbol;Acc:HGNC:8378]	protein_coding	NA	R-HSA-9752950(Expression of Olfactory Receptor)	0.0465188	0.0648886	0.0438706	0.445923	0.535872	0.222175	0.128972	-2.95487	8.64044e-09	8.07778e-07	down	yes
ENSG00000137440	FGFBP1	9982	ENST00000382333	GO:0005515(protein binding);GO:0005576(extracellular region);GO:0005615(extracellular space);GO:0005886(plasma membrane);GO:0007165(signal transduction);GO:0007267(cell-cell signaling);GO:0008201(heparin binding);GO:0008285(negative regulation of cell population proliferation);GO:0008543(fibroblast growth factor receptor signaling pathway);GO:0009986(cell surface);GO:0016020(membrane);GO:0017134(…	NA	NA	NA	NA	fibroblast growth factor binding protein 1 [Source:HGNC Symbol;Acc:HGNC:19695]	protein_coding	DOID:0080001(bone_disease);DOID:0080005(bone_remodeling_disease);DOID:0080011(bone_resorption_disease);DOID:11476(osteoporosis);DOID:14566(disease_of_cellular_proliferation);DOID:162(cancer);DOID:17(musculoskeletal_system_disease);DOID:4(disease);DOID:7(disease_of_anatomical_entity)	R-HSA-190260(FGFR2b binds to FGF);R-HSA-5656070(FGFBPs bind FGFs)	1.32863	1.37092	2.01087	5.52951	4.02865	4.8205	0.327598	-1.61	9.23139e-09	8.58471e-07	down	yes
ENSG00000288859	H2AC19	723790,8337	ENST00000607355	GO:0000786(nucleosome);GO:0003674(molecular_function);GO:0003677(DNA binding);GO:0005515(protein binding);GO:0005634(nucleus);GO:0005694(chromosome);GO:0008150(biological_process);GO:0030527(structural constituent of chromatin);GO:0046982(protein heterodimerization activity);GO:0070062(extracellular exosome)	04217(Necroptosis);05034(Alcoholism);05322(Systemic lupus erythematosus)	NA	NA	NA	H2A clustered histone 19 [Source:HGNC Symbol;Acc:HGNC:29668]	protein_coding	NA	R-HSA-1214188(PRDM9 trimethylates histone H3);R-HSA-176700(Incorporation Of Extended And Processed Telomere End Into Higher Order T-Loop And Associated Protein Structure);R-HSA-181450(Incorporation Of Extended And Processed Telomere End Into Associated Protein Structure);R-HSA-212222(PRC2 recruits DNA methyltransferases);R-HSA-212252(Polycomb Repressive Complex 2 (PRC2) Is recruited to chromatin)…	14.1327	13.5723	11.7027	42.6365	38.9593	80.0746	0.243754	-2.0365	9.52498e-09	8.83442e-07	down	yes
ENSG00000280184	ENSG00000280184		ENST00000638502;ENST00000625058	NA	NA	NA	NA	NA	TEC	TEC	NA	NA	0.632721	0.499389	0.595226	0.0501808	0.0940318	0.0316562	9.82173	3.29598	9.59801e-09	8.87879e-07	up	yes
ENSG00000182871	COL18A1	80781	ENST00000473212;ENST00000651438;ENST00000342220;ENST00000423214;ENST00000359759;ENST00000355480;ENST00000459895	GO:0001525(angiogenesis);GO:0001886(endothelial cell morphogenesis);GO:0005201(extracellular matrix structural constituent);GO:0005515(protein binding);GO:0005576(extracellular region);GO:0005581(collagen trimer);GO:0005604(basement membrane);GO:0005615(extracellular space);GO:0005788(endoplasmic reticulum lumen);GO:0007155(cell adhesion);GO:0007601(visual perception);GO:0008285(negative regulati…	04974(Protein digestion and absorption);04974(Protein digestion and absorption)	NA	NA	NA	collagen type XVIII alpha 1 chain [Source:HGNC Symbol;Acc:HGNC:2195]	retained_intron;protein_coding;processed_transcript	DOID:0050117(disease_by_infectious_agent);DOID:0050161(lower_respiratory_tract_disease);DOID:0050615(respiratory_system_cancer);DOID:0050686(organ_system_cancer);DOID:0060083(immune_system_cancer);DOID:0070004(myeloma);DOID:1036(chronic_leukemia);DOID:1037(lymphoblastic_leukemia);DOID:1040(chronic_lymphocytic_leukemia);DOID:10652(Alzheimer's_disease);DOID:12365(malaria);DOID:1240(leukemia);DOID:1…	R-HSA-1592278(Autocatalytic activation of proMMP2);R-HSA-1604722(Activation of proMMP9 by proteases);R-HSA-1604732(Autocatalytic activation of proMMP13);R-HSA-1650808(Prolyl 4-hydroxylase converts collagen prolines to 4-hydroxyprolines);R-HSA-1980233(Collagen prolyl 3-hydroxylase converts 4-Hyp collagen to 3,4-Hyp collagen);R-HSA-1981104(Procollagen lysyl hydroxylases convert collagen lysines to …	7.17646	8.25248	8.14053	18.0652	16.8127	20.7946	0.423359	-1.24005	9.91975e-09	9.1524e-07	down	yes
ENSG00000196352	CD55	1604	ENST00000645323;ENST00000343420;ENST00000476590;ENST00000367064;ENST00000695824;ENST00000635614;ENST00000314754;ENST00000695831;ENST00000391921;ENST00000695823;ENST00000488171;ENST00000695828;ENST00000695827;ENST00000618707;ENST00000695830;ENST00000465534;ENST00000695825;ENST00000644836;ENST00000695822;ENST00000695829;ENST00000367063;ENST00000695826	GO:0000139(Golgi membrane);GO:0001618(virus receptor activity);GO:0002376(immune system process);GO:0002456(T cell mediated immunity);GO:0002726(positive regulation of T cell cytokine production);GO:0005515(protein binding);GO:0005576(extracellular region);GO:0005886(plasma membrane);GO:0006958(complement activation, classical pathway);GO:0007204(positive regulation of cytosolic calcium ion conce…	04610(Complement and coagulation cascades);04640(Hematopoietic cell lineage);05416(Viral myocarditis);05416(Viral myocarditis)	NA	NA	NA	CD55 molecule (Cromer blood group) [Source:HGNC Symbol;Acc:HGNC:2665]	protein_coding;retained_intron;nonsense_mediated_decay;processed_transcript	DOID:0014667(disease_of_metabolism);DOID:0050615(respiratory_system_cancer);DOID:0050686(organ_system_cancer);DOID:0060050(autoimmune_disease_of_blood);DOID:0060056(hypersensitivity_reaction_disease);DOID:10155(intestinal_cancer);DOID:1168(familial_hyperlipidemia);DOID:12449(aplastic_anemia);DOID:1324(lung_cancer);DOID:14566(disease_of_cellular_proliferation);DOID:1612(breast_cancer);DOID:162(can…	R-HSA-6798743(Exocytosis of secretory granule membrane proteins);R-HSA-6800426(Exocytosis of ficolin-rich granule membrane proteins);R-HSA-6807875(ARFGAP, cargo, v-SNAREs and p24 proteins bind nascent COPI complex);R-HSA-6807877(ARFGAPs stimulate ARF GTPase activity);R-HSA-6809003(ERGIC-to-Golgi vesicles bind dynein:dynactin );R-HSA-6809006(Vesicle is tethered through binding GOLGA2:GORASP1, GOLG…	35.6871	34.6124	32.5427	16.0022	14.0221	10.348	2.54735	1.349	9.95858e-09	9.16423e-07	up	yes
ENSG00000183963	SMTN	6525	ENST00000358743;ENST00000347557;ENST00000504335;ENST00000493335;ENST00000489337;ENST00000624247;ENST00000612341;ENST00000497697;ENST00000460658;ENST00000404574;ENST00000440425;ENST00000422839;ENST00000426927;ENST00000432777;ENST00000475548;ENST00000466272;ENST00000416786;ENST00000333137;ENST00000619644;ENST00000472911;ENST00000482444;ENST00000455608;ENST00000431481	GO:0003779(actin binding);GO:0005515(protein binding);GO:0005737(cytoplasm);GO:0005815(microtubule organizing center);GO:0005856(cytoskeleton);GO:0006939(smooth muscle contraction);GO:0007517(muscle organ development);GO:0008307(structural constituent of muscle);GO:0015629(actin cytoskeleton);GO:0030036(actin cytoskeleton organization);GO:0031941(filamentous actin);GO:0031941(filamentous actin)	NA	NA	NA	NA	smoothelin [Source:HGNC Symbol;Acc:HGNC:11126]	protein_coding;retained_intron;processed_transcript	DOID:0050686(organ_system_cancer);DOID:11054(urinary_bladder_cancer);DOID:14566(disease_of_cellular_proliferation);DOID:162(cancer);DOID:3996(urinary_system_cancer);DOID:4007(bladder_carcinoma);DOID:4(disease)	NA	6.77442	8.03373	7.34995	16.7909	15.2618	17.7534	0.444888	-1.16849	1.00396e-08	9.21471e-07	down	yes
ENSG00000104738	MCM4	4173	ENST00000697121;ENST00000520637;ENST00000262105;ENST00000648519;ENST00000521151;ENST00000517709;ENST00000519170;ENST00000521261;ENST00000519470;ENST00000649838;ENST00000648533;ENST00000697120;ENST00000649973;ENST00000519138;ENST00000520994;ENST00000518680;ENST00000697123;ENST00000648554;ENST00000523853;ENST00000524086;ENST00000518382;ENST00000650216	GO:0000166(nucleotide binding);GO:0000727(double-strand break repair via break-induced replication);GO:0000781(chromosome, telomeric region);GO:0003677(DNA binding);GO:0003678(DNA helicase activity);GO:0003697(single-stranded DNA binding);GO:0004386(helicase activity);GO:0005515(protein binding);GO:0005524(ATP binding);GO:0005634(nucleus);GO:0005654(nucleoplasm);GO:0005694(chromosome);GO:0006259(…	03030(DNA replication);04110(Cell cycle);04110(Cell cycle)	K02212	EC:3.6.4.12	NA	minichromosome maintenance complex component 4 [Source:HGNC Symbol;Acc:HGNC:6947]	retained_intron;protein_coding;nonsense_mediated_decay;processed_transcript	DOID:12554(hemolytic_uremic_syndrome);DOID:14566(disease_of_cellular_proliferation);DOID:162(cancer);DOID:2355(anemia);DOID:2914(immune_system_disease);DOID:4(disease);DOID:583(hemolytic_anemia);DOID:720(normocytic_anemia);DOID:74(hematopoietic_system_disease);DOID:7(disease_of_anatomical_entity)	R-HSA-169468(MCM2-7 mediated fork unwinding);R-HSA-176298(Activation of claspin);R-HSA-176318(Loading of claspin onto DNA during replication origin firing);R-HSA-176942(Multiple proteins are localized at replication fork);R-HSA-68914(DNA polymerase alpha:primase binds at the origin);R-HSA-68916(DNA Replication Factor A (RPA) associates with the pre-replicative complex at the origin);R-HSA-68917(C…	12.1048	12.9805	13.7759	5.22865	5.8154	3.44603	2.68192	1.42327	1.06292e-08	9.70419e-07	up	yes
ENSG00000067992	PDK3	5165	ENST00000688551;ENST00000568479;ENST00000493226;ENST00000379162;ENST00000648777;ENST00000688031	GO:0000166(nucleotide binding);GO:0004672(protein kinase activity);GO:0004674(protein serine/threonine kinase activity);GO:0004740(pyruvate dehydrogenase (acetyl-transferring) kinase activity);GO:0005515(protein binding);GO:0005524(ATP binding);GO:0005730(nucleolus);GO:0005739(mitochondrion);GO:0005759(mitochondrial matrix);GO:0005975(carbohydrate metabolic process);GO:0006006(glucose metabolic p…	NA	K00898	EC:2.7.11.2	NA	pyruvate dehydrogenase kinase 3 [Source:HGNC Symbol;Acc:HGNC:8811]	retained_intron;protein_coding;nonsense_mediated_decay	DOID:14566(disease_of_cellular_proliferation);DOID:162(cancer);DOID:4(disease)	R-HSA-203946(PDK isoforms phosphorylate lipo-PDH)	3.78155	3.91549	3.73523	1.53296	1.77411	1.30739	2.47749	1.30888	1.06555e-08	9.70419e-07	up	yes
ENSG00000135913	USP37	57695	ENST00000258399;ENST00000418019;ENST00000475553;ENST00000454775;ENST00000466523;ENST00000484018;ENST00000478329;ENST00000486242;ENST00000415516;ENST00000473554;ENST00000338465	GO:0000082(G1/S transition of mitotic cell cycle);GO:0004197(cysteine-type endopeptidase activity);GO:0004843(cysteine-type deubiquitinase activity);GO:0005515(protein binding);GO:0005634(nucleus);GO:0005654(nucleoplasm);GO:0005829(cytosol);GO:0006275(regulation of DNA replication);GO:0006508(proteolysis);GO:0006511(ubiquitin-dependent protein catabolic process);GO:0007049(cell cycle);GO:0008233(…	NA	K11850	EC:3.4.19.12	NA	ubiquitin specific peptidase 37 [Source:HGNC Symbol;Acc:HGNC:20063]	protein_coding;processed_transcript	NA	R-HSA-5697009(USP37:RUVLB1:PSMC5 deubiquitinates CCNA1,CCNA2)	7.98148	8.33615	9.31098	2.28307	2.38573	0.749442	4.73007	2.24186	1.0696e-08	9.71205e-07	up	yes
ENSG00000163216	SPRR2D	6703	ENST00000360379;ENST00000368756	GO:0001533(cornified envelope);GO:0005737(cytoplasm);GO:0005829(cytosol);GO:0008544(epidermis development);GO:0031424(keratinization);GO:0031424(keratinization)	NA	NA	NA	NA	small proline rich protein 2D [Source:HGNC Symbol;Acc:HGNC:11264]	protein_coding	NA	R-HSA-6810937(Lamellar bodies bind the early cornified envelope);R-HSA-6811539(Reinforcement of the Cornified Envelope);R-HSA-6814298(Late envelope proteins bind cornified envelope:CDSN);R-HSA-6814387(CASP14 cleaves filaggrin);R-HSA-6814734(CDSN binds the cornified envelope);R-HSA-6814764(Plasma membrane resorption)	8.37017	7.36216	7.70697	2.56253	1.58099	2.05465	3.78164	1.91901	1.07192e-08	9.71205e-07	up	yes
ENSG00000213676	ATF6B	1388	ENST00000375201;ENST00000453203;ENST00000492342;ENST00000375203;ENST00000495579;ENST00000475705;ENST00000485314;ENST00000468502	GO:0000785(chromatin);GO:0000976(transcription cis-regulatory region binding);GO:0000978(RNA polymerase II cis-regulatory region sequence-specific DNA binding);GO:0000981(DNA-binding transcription factor activity, RNA polymerase II-specific);GO:0001228(DNA-binding transcription activator activity, RNA polymerase II-specific);GO:0003677(DNA binding);GO:0003700(DNA-binding transcription factor acti…	04022(cGMP-PKG signaling pathway);04141(Protein processing in endoplasmic reticulum);04151(PI3K-Akt signaling pathway);04211(Longevity regulating pathway);04261(Adrenergic signaling in cardiomyocytes);04668(TNF signaling pathway);04728(Dopaminergic synapse);04911(Insulin secretion);04915(Estrogen signaling pathway);04918(Thyroid hormone synthesis);04925(Aldosterone synthesis and secretion);04926(…	NA	NA	TF_bZIP	activating transcription factor 6 beta [Source:HGNC Symbol;Acc:HGNC:2349]	protein_coding;retained_intron;processed_transcript	NA	NA	5.74121	6.39513	5.63382	13.3264	11.5701	11.1087	0.493544	-1.01875	1.10074e-08	9.94756e-07	down	yes
ENSG00000148671	ADIRF	10974	ENST00000372013;ENST00000561504;ENST00000416348	GO:0003674(molecular_function);GO:0005515(protein binding);GO:0005634(nucleus);GO:0005654(nucleoplasm);GO:0005829(cytosol);GO:0030154(cell differentiation);GO:0045600(positive regulation of fat cell differentiation);GO:0045944(positive regulation of transcription by RNA polymerase II);GO:0070062(extracellular exosome);GO:0070062(extracellular exosome)	NA	NA	NA	NA	adipogenesis regulatory factor [Source:HGNC Symbol;Acc:HGNC:24043]	protein_coding;nonsense_mediated_decay	DOID:14566(disease_of_cellular_proliferation);DOID:162(cancer);DOID:4(disease)	R-HSA-381283(Expression of PPARG)	21.3068	18.7798	18.8428	70.9608	67.6555	217.131	0.16565	-2.59379	1.1779e-08	1.05751e-06	down	yes
ENSG00000113356	POLR3G	10622	ENST00000504930;ENST00000651687;ENST00000399107;ENST00000512239;ENST00000514483	GO:0000428(DNA-directed RNA polymerase complex);GO:0002376(immune system process);GO:0003682(chromatin binding);GO:0003899(DNA-directed 5'-3' RNA polymerase activity);GO:0005515(protein binding);GO:0005634(nucleus);GO:0005654(nucleoplasm);GO:0005666(RNA polymerase III complex);GO:0005737(cytoplasm);GO:0005829(cytosol);GO:0006359(regulation of transcription by RNA polymerase III);GO:0006383(transc…	03020(RNA polymerase);04623(Cytosolic DNA-sensing pathway);04623(Cytosolic DNA-sensing pathway)	NA	NA	NA	RNA polymerase III subunit G [Source:HGNC Symbol;Acc:HGNC:30075]	protein_coding;nonsense_mediated_decay	NA	R-HSA-112054(RNA Polymerase III Abortive Initiation At Type 3 Open Promoters);R-HSA-112055(RNA Polymerase III Abortive Initiation At Type 1 Open Promoters);R-HSA-112149(RNA Polymerase III Abortive Initiation At Type 2 Open Promoters);R-HSA-112150(RNA Polymerase III Promoter Opening at Type 2 Promoters);R-HSA-112152(RNA Polymerase III Promoter Opening at Type 3 Promoters);R-HSA-112153(RNA Polymera…	20.3726	21.1794	22.3272	7.35156	8.60215	4.08783	3.18734	1.67235	1.17918e-08	1.05751e-06	up	yes
ENSG00000288825	H2AC18	8337,723790	ENST00000369159	GO:0000786(nucleosome);GO:0003674(molecular_function);GO:0003677(DNA binding);GO:0005515(protein binding);GO:0005634(nucleus);GO:0005694(chromosome);GO:0008150(biological_process);GO:0030527(structural constituent of chromatin);GO:0046982(protein heterodimerization activity);GO:0070062(extracellular exosome)	04217(Necroptosis);05034(Alcoholism);05322(Systemic lupus erythematosus)	NA	NA	NA	H2A clustered histone 18 [Source:HGNC Symbol;Acc:HGNC:4736]	protein_coding	NA	R-HSA-1214188(PRDM9 trimethylates histone H3);R-HSA-176700(Incorporation Of Extended And Processed Telomere End Into Higher Order T-Loop And Associated Protein Structure);R-HSA-181450(Incorporation Of Extended And Processed Telomere End Into Associated Protein Structure);R-HSA-212222(PRC2 recruits DNA methyltransferases);R-HSA-212252(Polycomb Repressive Complex 2 (PRC2) Is recruited to chromatin)…	14.2409	13.5718	11.6501	42.4337	38.8058	80.5304	0.243944	-2.03538	1.2297e-08	1.10002e-06	down	yes
ENSG00000081803	CADPS2	93664	ENST00000412584;ENST00000313070;ENST00000397721;ENST00000449022;ENST00000462699;ENST00000476131	GO:0005654(nucleoplasm);GO:0006887(exocytosis);GO:0008289(lipid binding);GO:0015031(protein transport);GO:0016020(membrane);GO:0016079(synaptic vesicle exocytosis);GO:0030054(cell junction);GO:0030659(cytoplasmic vesicle membrane);GO:0031410(cytoplasmic vesicle);GO:0043231(intracellular membrane-bounded organelle);GO:0045202(synapse);GO:0045921(positive regulation of exocytosis);GO:0046872(metal …	NA	NA	NA	NA	calcium dependent secretion activator 2 [Source:HGNC Symbol;Acc:HGNC:16018]	protein_coding;processed_transcript	DOID:0060037(developmental_disorder_of_mental_health);DOID:0060040(pervasive_developmental_disorder);DOID:0060041(autism_spectrum_disorder);DOID:12849(autistic_disorder);DOID:150(disease_of_mental_health);DOID:4(disease)	NA	0.575103	0.642806	0.731241	1.84519	2.00109	1.13335	0.391425	-1.35319	1.24465e-08	1.11057e-06	down	yes
ENSG00000232442	MHENCR	100505771	ENST00000686481;ENST00000449500;ENST00000685151;ENST00000411579	NA	NA	NA	NA	NA	melanoma highly expressed competing endogenous lncRNA for miR-425 and miR-489 [Source:HGNC Symbol;Acc:HGNC:53110]	lncRNA	NA	NA	0.88927	0.862412	0.929028	3.21221	3.63886	9.36163	0.165346	-2.59644	1.24884e-08	1.1115e-06	down	yes
ENSG00000167637	ZNF283	284349	ENST00000593164;ENST00000650832;ENST00000618787;ENST00000593268;ENST00000590950;ENST00000324461;ENST00000588967;ENST00000588797;ENST00000586976	GO:0000978(RNA polymerase II cis-regulatory region sequence-specific DNA binding);GO:0000981(DNA-binding transcription factor activity, RNA polymerase II-specific);GO:0003677(DNA binding);GO:0005634(nucleus);GO:0006355(regulation of DNA-templated transcription);GO:0006357(regulation of transcription by RNA polymerase II);GO:0046872(metal ion binding);GO:0046872(metal ion binding)	05168(Herpes simplex virus 1 infection);05168(Herpes simplex virus 1 infection)	NA	NA	zf-C2H2	zinc finger protein 283 [Source:HGNC Symbol;Acc:HGNC:13077]	protein_coding;processed_transcript	NA	NA	1.39471	1.03677	1.33039	0.444801	0.292669	0.222373	3.91926	1.97058	1.37342e-08	1.2193e-06	up	yes
ENSG00000177879	AP3S1	1176	ENST00000316788;ENST00000505423;ENST00000514118;ENST00000507436;ENST00000515066;ENST00000509055;ENST00000506430;ENST00000395548	GO:0005515(protein binding);GO:0005769(early endosome);GO:0005794(Golgi apparatus);GO:0006886(intracellular protein transport);GO:0006896(Golgi to vacuole transport);GO:0008089(anterograde axonal transport);GO:0008286(insulin receptor signaling pathway);GO:0015031(protein transport);GO:0016020(membrane);GO:0016183(synaptic vesicle coating);GO:0016192(vesicle-mediated transport);GO:0030117(membran…	04142(Lysosome);04142(Lysosome)	NA	NA	NA	adaptor related protein complex 3 subunit sigma 1 [Source:HGNC Symbol;Acc:HGNC:2013]	protein_coding;processed_transcript;retained_intron;nonsense_mediated_decay	NA	R-HSA-421831(trans-Golgi Network Coat Assembly);R-HSA-421833(Vamp And trans-Golgi Network AP-1 Binding Coupled With Cargo Capture);R-HSA-421835(trans-Golgi Network Vesicle Scission);R-HSA-421836(trans-Golgi Network Derived Vesicle Uncoating)	64.8657	68.547	72.6757	141.233	132.149	140.819	0.497557	-1.00707	1.38409e-08	1.22569e-06	down	yes
ENSG00000263766	KPNB1-DT	112268184	ENST00000584391;ENST00000582389;ENST00000580045	NA	NA	NA	NA	NA	KPNB1 divergent transcript [Source:HGNC Symbol;Acc:HGNC:55336]	lncRNA	NA	NA	1.55535	1.87732	1.49936	5.36024	4.01194	3.69006	0.377579	-1.40515	1.40198e-08	1.23645e-06	down	yes
ENSG00000228794	LINC01128	643837	ENST00000609009;ENST00000667414;ENST00000666741;ENST00000688008;ENST00000669922;ENST00000441765;ENST00000610067;ENST00000608189;ENST00000445118;ENST00000691316;ENST00000425657;ENST00000685764;ENST00000685879;ENST00000658846;ENST00000670824;ENST00000702557;ENST00000623070;ENST00000685566;ENST00000623808;ENST00000416570;ENST00000624927;ENST00000702847;ENST00000449005;ENST00000659124;ENST00000660797…	NA	NA	NA	NA	NA	long intergenic non-protein coding RNA 1128 [Source:HGNC Symbol;Acc:HGNC:49377]	lncRNA;retained_intron	NA	NA	2.13928	1.93227	2.17144	0.905475	0.898921	0.757101	2.43724	1.28525	1.40528e-08	1.23645e-06	up	yes
ENSG00000168811	IL12A	3592	ENST00000699704;ENST00000305579;ENST00000496308;ENST00000480088;ENST00000468862	GO:0001916(positive regulation of T cell mediated cytotoxicity);GO:0002860(positive regulation of natural killer cell mediated cytotoxicity directed against tumor cell target);GO:0005125(cytokine activity);GO:0005143(interleukin-12 receptor binding);GO:0005515(protein binding);GO:0005576(extracellular region);GO:0005615(extracellular space);GO:0005788(endoplasmic reticulum lumen);GO:0006955(immun…	04060(Cytokine-cytokine receptor interaction);04620(Toll-like receptor signaling pathway);04622(RIG-I-like receptor signaling pathway);04625(C-type lectin receptor signaling pathway);04630(JAK-STAT signaling pathway);04658(Th1 and Th2 cell differentiation);04940(Type I diabetes mellitus);05133(Pertussis);05134(Legionellosis);05140(Leishmaniasis);05142(Chagas disease);05143(African trypanosomiasis…	NA	NA	NA	interleukin 12A [Source:HGNC Symbol;Acc:HGNC:5969]	protein_coding;retained_intron	DOID:0014667(disease_of_metabolism);DOID:0050013(carbohydrate_metabolism_disease);DOID:0050117(disease_by_infectious_agent);DOID:0050161(lower_respiratory_tract_disease);DOID:0050686(organ_system_cancer);DOID:0050687(cell_type_cancer);DOID:0060031(autoimmune_disease_of_gastrointestinal_tract);DOID:0060049(autoimmune_disease_of_urogenital_tract);DOID:0060056(hypersensitivity_reaction_disease);DOID…	R-HSA-447226(Interleukin-12 binds Interleukin-12 receptor);R-HSA-448627(Interleukin-35 translocates from the ER lumen to the extracellular region);R-HSA-6784160(IL10 negatively regulates extracellular inflammatory mediators);R-HSA-6789325(Expression of IL13-downregulated extracellular proteins);R-HSA-6809140(IL35 binds IL-12RB2:IL6ST receptor);R-HSA-8950113(IL12A binds IL12B);R-HSA-8950128(Interl…	5.74033	4.72703	5.72753	1.81849	1.99471	1.11606	3.28546	1.7161	1.41466e-08	1.24029e-06	up	yes
ENSG00000197343	ZNF655	79027	ENST00000424881;ENST00000494357;ENST00000449244;ENST00000394163;ENST00000489320;ENST00000357864;ENST00000416144;ENST00000320583;ENST00000467680;ENST00000252713;ENST00000423973;ENST00000440391;ENST00000454654;ENST00000626122;ENST00000419215;ENST00000425063;ENST00000488751;ENST00000452314;ENST00000427931;ENST00000422647;ENST00000412636;ENST00000493277	GO:0000978(RNA polymerase II cis-regulatory region sequence-specific DNA binding);GO:0000981(DNA-binding transcription factor activity, RNA polymerase II-specific);GO:0003674(molecular_function);GO:0003677(DNA binding);GO:0005515(protein binding);GO:0005634(nucleus);GO:0005730(nucleolus);GO:0005737(cytoplasm);GO:0006355(regulation of DNA-templated transcription);GO:0006357(regulation of transcrip…	NA	NA	NA	zf-C2H2	zinc finger protein 655 [Source:HGNC Symbol;Acc:HGNC:30899]	protein_coding;retained_intron;nonsense_mediated_decay;processed_transcript	NA	R-HSA-975040(KRAB-ZNF / KAP Interaction)	8.6755	7.93781	9.56876	3.83589	3.98451	2.92352	2.43692	1.28506	1.43132e-08	1.25106e-06	up	yes
ENSG00000088205	DDX18	8886	ENST00000263239;ENST00000489933;ENST00000461443;ENST00000474694;ENST00000415038;ENST00000476149	GO:0000166(nucleotide binding);GO:0000463(maturation of LSU-rRNA from tricistronic rRNA transcript (SSU-rRNA, 5.8S rRNA, LSU-rRNA));GO:0003676(nucleic acid binding);GO:0003723(RNA binding);GO:0003724(RNA helicase activity);GO:0004386(helicase activity);GO:0005515(protein binding);GO:0005524(ATP binding);GO:0005634(nucleus);GO:0005694(chromosome);GO:0005730(nucleolus);GO:0016020(membrane);GO:00167…	NA	K13179	EC:3.6.4.13	NA	DEAD-box helicase 18 [Source:HGNC Symbol;Acc:HGNC:2741]	protein_coding;retained_intron;processed_transcript	NA	NA	21.7994	22.1176	22.2994	9.19795	10.2522	6.24904	2.57659	1.36546	1.43404e-08	1.25106e-06	up	yes
ENSG00000186815	TPCN1	53373	ENST00000551127;ENST00000550785;ENST00000546787;ENST00000552077;ENST00000546907;ENST00000551096;ENST00000546503;ENST00000550543;ENST00000392569;ENST00000552542;ENST00000552897;ENST00000546781;ENST00000335509;ENST00000541517;ENST00000547955;ENST00000548465;ENST00000551099	GO:0005216(ion channel activity);GO:0005244(voltage-gated ion channel activity);GO:0005248(voltage-gated sodium channel activity);GO:0005262(calcium channel activity);GO:0005515(protein binding);GO:0005764(lysosome);GO:0005765(lysosomal membrane);GO:0005768(endosome);GO:0006811(ion transport);GO:0006816(calcium ion transport);GO:0010008(endosome membrane);GO:0010508(positive regulation of autopha…	04020(Calcium signaling pathway);04020(Calcium signaling pathway)	NA	NA	NA	two pore segment channel 1 [Source:HGNC Symbol;Acc:HGNC:18182]	retained_intron;protein_coding;processed_transcript;nonsense_mediated_decay	NA	R-HSA-2685505(TPCN1/2 transport lysosomal Ca2+ to cytosol )	1.78966	2.29543	2.72727	6.18211	5.40689	4.08077	0.434745	-1.20176	1.4526e-08	1.26412e-06	down	yes
ENSG00000185262	UBALD2	283991	ENST00000327490;ENST00000589240;ENST00000587913	GO:0005515(protein binding);GO:0005515(protein binding)	NA	NA	NA	NA	UBA like domain containing 2 [Source:HGNC Symbol;Acc:HGNC:28438]	protein_coding	NA	NA	10.6576	10.5939	10.924	40.7998	34.6842	126.288	0.159465	-2.64869	1.50137e-08	1.30222e-06	down	yes
ENSG00000146416	AIG1	51390	ENST00000646199;ENST00000494282;ENST00000357847;ENST00000275235;ENST00000367596;ENST00000447498;ENST00000367601;ENST00000629020;ENST00000470265;ENST00000458219	GO:0005515(protein binding);GO:0005886(plasma membrane);GO:0006629(lipid metabolic process);GO:0012505(endomembrane system);GO:0016020(membrane);GO:0016021(integral component of membrane);GO:0016787(hydrolase activity);GO:0042758(long-chain fatty acid catabolic process);GO:0042758(long-chain fatty acid catabolic process)	NA	NA	NA	NA	androgen induced 1 [Source:HGNC Symbol;Acc:HGNC:21607]	protein_coding;retained_intron	NA	NA	1.62906	1.71435	1.72788	4.00116	3.53353	4.4179	0.424284	-1.2369	1.50376e-08	1.30222e-06	down	yes
ENSG00000170917	NUDT6	11162	ENST00000513517;ENST00000339154;ENST00000304430;ENST00000512116;ENST00000503370;ENST00000608639	GO:0005634(nucleus);GO:0005737(cytoplasm);GO:0005739(mitochondrion);GO:0008285(negative regulation of cell population proliferation);GO:0016787(hydrolase activity);GO:0035529(NADH pyrophosphatase activity);GO:0045786(negative regulation of cell cycle);GO:0047631(ADP-ribose diphosphatase activity);GO:0051287(NAD binding);GO:0051287(NAD binding)	NA	NA	NA	NA	nudix hydrolase 6 [Source:HGNC Symbol;Acc:HGNC:8053]	retained_intron;protein_coding;nonsense_mediated_decay;processed_transcript	DOID:0050687(cell_type_cancer);DOID:14566(disease_of_cellular_proliferation);DOID:162(cancer);DOID:171(neuroectodermal_tumor);DOID:2994(germ_cell_cancer);DOID:3095(germ_cell_and_embryonal_cancer);DOID:4(disease)	NA	0.189906	0.150965	0.196812	0.518434	0.665499	0.823484	0.267848	-1.90051	1.56943e-08	1.35575e-06	down	yes
ENSG00000284989	ENSG00000284989		ENST00000645057	GO:0005634(nucleus)	NA	NA	NA	NA	novel transcript	nonsense_mediated_decay	NA	NA	0	0.982137	0	0	0	0	3273.79	11.6767	1.58305e-08	1.36417e-06	up	yes
ENSG00000240065	PSMB9	5698	ENST00000374859;ENST00000464863;ENST00000467593	GO:0000502(proteasome complex);GO:0002376(immune system process);GO:0004175(endopeptidase activity);GO:0004298(threonine-type endopeptidase activity);GO:0005515(protein binding);GO:0005634(nucleus);GO:0005654(nucleoplasm);GO:0005737(cytoplasm);GO:0005829(cytosol);GO:0005839(proteasome core complex);GO:0006508(proteolysis);GO:0008233(peptidase activity);GO:0010498(proteasomal protein catabolic pro…	03050(Proteasome);03050(Proteasome)	K02741	EC:3.4.25.1	NA	proteasome 20S subunit beta 9 [Source:HGNC Symbol;Acc:HGNC:9546]	protein_coding;retained_intron	DOID:0050117(disease_by_infectious_agent);DOID:0050338(primary_bacterial_infectious_disease);DOID:0050828(artery_disease);DOID:0060056(hypersensitivity_reaction_disease);DOID:104(bacterial_infectious_disease);DOID:10763(hypertension);DOID:10825(essential_hypertension);DOID:11077(brucellosis);DOID:1287(cardiovascular_system_disease);DOID:12894(Sjogren's_syndrome);DOID:14566(disease_of_cellular_pro…	R-HSA-1168640(Ubiquitinated IkB is degraded);R-HSA-1234159(Proteasome proteolyzes ub-HIF-alpha);R-HSA-1236935(Proteasomal cleavage of substrate);R-HSA-1236970(Proteasomal clevage of exogenous antigen);R-HSA-1504193(Ubiquitinated DVL is degraded by the proteasome);R-HSA-174058(Degradation of multiubiquitinated Cdh1);R-HSA-174105(Degradation of multiubiquitinated cell cycle proteins);R-HSA-174202(D…	0.465205	0.499543	0.450001	1.54462	2.1739	5.36675	0.155719	-2.68298	1.59315e-08	1.36953e-06	down	yes
ENSG00000130303	BST2	684	ENST00000252593;ENST00000527220;ENST00000533098	GO:0002376(immune system process);GO:0002737(negative regulation of plasmacytoid dendritic cell cytokine production);GO:0003723(RNA binding);GO:0005515(protein binding);GO:0005737(cytoplasm);GO:0005768(endosome);GO:0005770(late endosome);GO:0005771(multivesicular body);GO:0005794(Golgi apparatus);GO:0005886(plasma membrane);GO:0008191(metalloendopeptidase inhibitor activity);GO:0009615(response t…	05168(Herpes simplex virus 1 infection);05170(Human immunodeficiency virus 1 infection);05170(Human immunodeficiency virus 1 infection)	NA	NA	NA	bone marrow stromal cell antigen 2 [Source:HGNC Symbol;Acc:HGNC:1119]	protein_coding;nonsense_mediated_decay;retained_intron	DOID:0050117(disease_by_infectious_agent);DOID:0050686(organ_system_cancer);DOID:14566(disease_of_cellular_proliferation);DOID:162(cancer);DOID:263(kidney_cancer);DOID:2914(immune_system_disease);DOID:3996(urinary_system_cancer);DOID:4450(renal_cell_carcinoma);DOID:4451(renal_carcinoma);DOID:4(disease);DOID:612(primary_immunodeficiency_disease);DOID:7(disease_of_anatomical_entity);DOID:8469(influ…	R-HSA-1015702(Expression of IFN-induced genes);R-HSA-6798739(Exocytosis of azurophil granule membrane proteins);R-HSA-9735840(SARS-CoV-1 7a binds BST2)	0	0.27407	0.143104	2.5556	2.65242	3.69103	0.0468786	-4.41493	1.69452e-08	1.45312e-06	down	yes
ENSG00000272419	LINC01145	103091866	ENST00000621033;ENST00000578899;ENST00000621798;ENST00000606004;ENST00000638217;ENST00000616993;ENST00000610324;ENST00000614510;ENST00000418192	GO:0006412(translation);GO:0030533(triplet codon-amino acid adaptor activity);GO:0030533(triplet codon-amino acid adaptor activity)	NA	NA	NA	NA	long intergenic non-protein coding RNA 1145 [Source:HGNC Symbol;Acc:HGNC:49462]	retained_intron;processed_transcript;transcribed_unprocessed_pseudogene	NA	NA	1.3694	1.12695	1.68055	0.344266	0.192631	0.337257	4.77822	2.25647	1.7356e-08	1.48474e-06	up	yes
ENSG00000165474	GJB2	2706	ENST00000382848;ENST00000382844	GO:0002931(response to ischemia);GO:0005243(gap junction channel activity);GO:0005509(calcium ion binding);GO:0005515(protein binding);GO:0005737(cytoplasm);GO:0005793(endoplasmic reticulum-Golgi intermediate compartment);GO:0005829(cytosol);GO:0005886(plasma membrane);GO:0005887(integral component of plasma membrane);GO:0005921(gap junction);GO:0005922(connexin complex);GO:0007154(cell communica…	NA	NA	NA	NA	gap junction protein beta 2 [Source:HGNC Symbol;Acc:HGNC:4284]	protein_coding	NA	R-HSA-1629787(Synthesis of Cx26);R-HSA-190687(Connexin oligomerization in ER-Golgi-Intermediate Compartment);R-HSA-190698(Transport of connexins to the ER-Golgi intermediate compartment);R-HSA-451056(Microtubule-independent trafficking of connexons to the plasma membrane)	39.1021	35.7369	36.0661	16.689	14.8605	13.7026	2.45083	1.29327	1.80989e-08	1.54454e-06	up	yes
ENSG00000126653	NSRP1	84081	ENST00000247026;ENST00000580103;ENST00000585881;ENST00000588614;ENST00000577289;ENST00000612959;ENST00000467446;ENST00000394826;ENST00000540900;ENST00000475652;ENST00000584154;ENST00000581048;ENST00000584317;ENST00000583301;ENST00000479218;ENST00000584423;ENST00000589608	GO:0000381(regulation of alternative mRNA splicing, via spliceosome);GO:0001701(in utero embryonic development);GO:0003723(RNA binding);GO:0003729(mRNA binding);GO:0005515(protein binding);GO:0005634(nucleus);GO:0005654(nucleoplasm);GO:0006397(mRNA processing);GO:0008380(RNA splicing);GO:0016607(nuclear speck);GO:0032502(developmental process);GO:1990904(ribonucleoprotein complex);GO:1990904(ribo…	NA	NA	NA	NA	nuclear speckle splicing regulatory protein 1 [Source:HGNC Symbol;Acc:HGNC:25305]	protein_coding;processed_transcript;retained_intron;nonsense_mediated_decay	NA	NA	15.4416	15.0429	14.3793	5.47062	6.44251	5.45141	2.58364	1.36941	1.86548e-08	1.58739e-06	up	yes
ENSG00000198042	MAK16	84549	ENST00000518389;ENST00000360128;ENST00000520763;ENST00000517567	GO:0000460(maturation of 5.8S rRNA);GO:0000470(maturation of LSU-rRNA);GO:0003723(RNA binding);GO:0005515(protein binding);GO:0005634(nucleus);GO:0005730(nucleolus);GO:0030687(preribosome, large subunit precursor);GO:0043231(intracellular membrane-bounded organelle);GO:0043231(intracellular membrane-bounded organelle)	NA	NA	NA	NA	MAK16 homolog [Source:HGNC Symbol;Acc:HGNC:13703]	nonsense_mediated_decay;protein_coding;retained_intron	NA	NA	14.7412	13.9865	15.7103	6.78645	6.89185	4.90907	2.39076	1.25747	1.86911e-08	1.58739e-06	up	yes
ENSG00000221857	ENSG00000221857		ENST00000592174;ENST00000586871	NA	NA	NA	NA	NA	novel transcript	lncRNA	NA	NA	0	0	0.0095987	0.580474	0.935249	2.69548	0.00227933	-8.77718	1.91173e-08	1.61968e-06	down	yes
ENSG00000131470	PSMC3IP	29893	ENST00000393795;ENST00000586337;ENST00000587209;ENST00000587268;ENST00000590760;ENST00000253789;ENST00000589505;ENST00000588544	GO:0000709(meiotic joint molecule formation);GO:0000794(condensed nuclear chromosome);GO:0003677(DNA binding);GO:0003690(double-stranded DNA binding);GO:0005515(protein binding);GO:0005634(nucleus);GO:0005654(nucleoplasm);GO:0006310(DNA recombination);GO:0007129(homologous chromosome pairing at meiosis);GO:0007131(reciprocal meiotic recombination);GO:0010774(meiotic strand invasion involved in re…	NA	NA	NA	NA	PSMC3 interacting protein [Source:HGNC Symbol;Acc:HGNC:17928]	protein_coding;nonsense_mediated_decay;retained_intron	NA	R-HSA-912458(Formation of meiotic heteroduplex)	6.05248	6.08717	6.88665	2.69985	2.27631	2.16638	2.6638	1.41349	2.03198e-08	1.71744e-06	up	yes
ENSG00000197444	OGDHL	55753	ENST00000374103;ENST00000496884;ENST00000490844;ENST00000419399;ENST00000471460;ENST00000432695	GO:0004591(oxoglutarate dehydrogenase (succinyl-transferring) activity);GO:0005515(protein binding);GO:0005739(mitochondrion);GO:0005759(mitochondrial matrix);GO:0006096(glycolytic process);GO:0006099(tricarboxylic acid cycle);GO:0006103(2-oxoglutarate metabolic process);GO:0016491(oxidoreductase activity);GO:0016624(oxidoreductase activity, acting on the aldehyde or oxo group of donors, disulfid…	00020(Citrate cycle (TCA cycle));01100(Metabolic pathways);01200(Carbon metabolism);01200(Carbon metabolism)	K00164	EC:1.2.4.2	NA	oxoglutarate dehydrogenase L [Source:HGNC Symbol;Acc:HGNC:25590]	protein_coding;processed_transcript	NA	NA	0.983256	1.14192	1.23137	2.52688	2.36311	2.35734	0.463142	-1.11047	2.06073e-08	1.73757e-06	down	yes
ENSG00000187953	PMS2CL	441194,5395	ENST00000348899;ENST00000486256;ENST00000403974;ENST00000431453	NA	NA	NA	NA	NA	PMS2 C-terminal like pseudogene [Source:HGNC Symbol;Acc:HGNC:30061]	processed_transcript;transcribed_unprocessed_pseudogene	NA	NA	8.10945	7.69556	7.81881	2.43609	2.62776	2.8473	2.98614	1.57828	2.13328e-08	1.79445e-06	up	yes
ENSG00000109323	MANBA	4126	ENST00000647097;ENST00000644159;ENST00000505239;ENST00000508141;ENST00000646451;ENST00000647129;ENST00000642252;ENST00000507358;ENST00000644545;ENST00000646727;ENST00000646311;ENST00000506478;ENST00000511813;ENST00000514430;ENST00000645558	GO:0004553(hydrolase activity, hydrolyzing O-glycosyl compounds);GO:0004567(beta-mannosidase activity);GO:0005537(mannose binding);GO:0005764(lysosome);GO:0005886(plasma membrane);GO:0005975(carbohydrate metabolic process);GO:0006516(glycoprotein catabolic process);GO:0008152(metabolic process);GO:0009313(oligosaccharide catabolic process);GO:0016787(hydrolase activity);GO:0016798(hydrolase activ…	00511(Other glycan degradation);04142(Lysosome);04142(Lysosome)	K01192	EC:3.2.1.25	NA	mannosidase beta [Source:HGNC Symbol;Acc:HGNC:6831]	protein_coding;retained_intron;nonsense_mediated_decay	DOID:14566(disease_of_cellular_proliferation);DOID:162(cancer);DOID:4(disease)	R-HSA-6798739(Exocytosis of azurophil granule membrane proteins);R-HSA-8853710(MANBA hydrolyses GlcNAc:Man)	1.41142	1.90629	1.92688	4.19352	4.64723	2.95389	0.444658	-1.16923	2.14545e-08	1.80039e-06	down	yes
ENSG00000134333	LDHA	3939	ENST00000422447;ENST00000539814;ENST00000478970;ENST00000486690;ENST00000227157;ENST00000494573;ENST00000430553;ENST00000543445;ENST00000379412;ENST00000545215;ENST00000535451;ENST00000537296;ENST00000375710;ENST00000538451;ENST00000542179;ENST00000545467;ENST00000460405;ENST00000469976;ENST00000540430;ENST00000495052	GO:0003824(catalytic activity);GO:0004459(L-lactate dehydrogenase activity);GO:0005515(protein binding);GO:0005634(nucleus);GO:0005737(cytoplasm);GO:0005829(cytosol);GO:0006089(lactate metabolic process);GO:0006090(pyruvate metabolic process);GO:0006096(glycolytic process);GO:0016020(membrane);GO:0016021(integral component of membrane);GO:0016491(oxidoreductase activity);GO:0016616(oxidoreductase…	00010(Glycolysis / Gluconeogenesis);00270(Cysteine and methionine metabolism);00620(Pyruvate metabolism);00640(Propanoate metabolism);01100(Metabolic pathways);04066(HIF-1 signaling pathway);04922(Glucagon signaling pathway);05230(Central carbon metabolism in cancer);05230(Central carbon metabolism in cancer)	K00016	EC:1.1.1.27	NA	lactate dehydrogenase A [Source:HGNC Symbol;Acc:HGNC:6535]	protein_coding;nonsense_mediated_decay;retained_intron	DOID:0050686(organ_system_cancer);DOID:0050687(cell_type_cancer);DOID:0060083(immune_system_cancer);DOID:0070004(myeloma);DOID:1037(lymphoblastic_leukemia);DOID:10747(lymphoid_leukemia);DOID:1240(leukemia);DOID:1247(blood_coagulation_disease);DOID:1287(cardiovascular_system_disease);DOID:14566(disease_of_cellular_proliferation);DOID:150(disease_of_mental_health);DOID:1561(cognitive_disorder);DOID…	R-HSA-70510(LDH tetramer oxidises LACT to PYR);R-HSA-71849(LDH tetramer reduces PYR to LACT)	549.514	542.569	501.307	228.769	252.784	181.13	2.40445	1.26571	2.20165e-08	1.84042e-06	up	yes
ENSG00000184502	GAST	2520	ENST00000329402	GO:0005179(hormone activity);GO:0005515(protein binding);GO:0005576(extracellular region);GO:0005615(extracellular space);GO:0007165(signal transduction);GO:0007186(G protein-coupled receptor signaling pathway);GO:0032094(response to food)	04971(Gastric acid secretion)	NA	NA	NA	gastrin [Source:HGNC Symbol;Acc:HGNC:4164]	protein_coding	DOID:0014667(disease_of_metabolism);DOID:0050687(cell_type_cancer);DOID:10493(adrenal_cortical_hypofunction);DOID:11465(autonomic_nervous_system_disease);DOID:11503(diabetic_autonomic_neuropathy);DOID:11504(autonomic_neuropathy);DOID:13774(Addison's_disease);DOID:14566(disease_of_cellular_proliferation);DOID:162(cancer);DOID:1724(duodenal_ulcer);DOID:1749(squamous_cell_carcinoma);DOID:225(syndrom…	R-HSA-379048(Liganded Gq/11-activating GPCRs act as GEFs for Gq/11);R-HSA-749448(Liganded Gq-activating GPCRs bind inactive heterotrimeric Gq);R-HSA-749452(The Ligand:GPCR:Gq complex dissociates);R-HSA-870269(Gastrin binds to CCK-B receptor)	4.45835	3.95257	4.27165	0.962068	0.592489	0.468853	6.26792	2.64799	2.2036e-08	1.84042e-06	up	yes
ENSG00000182986	ZNF320	162967	ENST00000391781;ENST00000597265;ENST00000594741;ENST00000597111;ENST00000593618;ENST00000682928;ENST00000596215;ENST00000595202;ENST00000594408;ENST00000673631;ENST00000597856;ENST00000600930;ENST00000595635;ENST00000601334	GO:0000978(RNA polymerase II cis-regulatory region sequence-specific DNA binding);GO:0000981(DNA-binding transcription factor activity, RNA polymerase II-specific);GO:0003677(DNA binding);GO:0005515(protein binding);GO:0005634(nucleus);GO:0006355(regulation of DNA-templated transcription);GO:0006357(regulation of transcription by RNA polymerase II);GO:0046872(metal ion binding);GO:0046872(metal i…	05168(Herpes simplex virus 1 infection);05168(Herpes simplex virus 1 infection)	NA	NA	zf-C2H2	zinc finger protein 320 [Source:HGNC Symbol;Acc:HGNC:13842]	protein_coding;processed_transcript;nonsense_mediated_decay	NA	R-HSA-975040(KRAB-ZNF / KAP Interaction)	1.92646	1.85853	2.09204	0.887052	0.715573	0.527873	2.75852	1.4639	2.2329e-08	1.86049e-06	up	yes
ENSG00000189180	ZNF33A	7581	ENST00000469037;ENST00000307441;ENST00000432900;ENST00000374618;ENST00000458705;ENST00000476504;ENST00000628825;ENST00000478556	GO:0000978(RNA polymerase II cis-regulatory region sequence-specific DNA binding);GO:0001228(DNA-binding transcription activator activity, RNA polymerase II-specific);GO:0003677(DNA binding);GO:0003700(DNA-binding transcription factor activity);GO:0005634(nucleus);GO:0006355(regulation of DNA-templated transcription);GO:0006357(regulation of transcription by RNA polymerase II);GO:0045944(positive…	05168(Herpes simplex virus 1 infection);05168(Herpes simplex virus 1 infection)	NA	NA	zf-C2H2	zinc finger protein 33A [Source:HGNC Symbol;Acc:HGNC:13096]	protein_coding;processed_transcript	NA	R-HSA-975040(KRAB-ZNF / KAP Interaction)	5.41718	5.53296	5.81936	1.85143	2.15104	0.944098	3.39013	1.76134	2.27236e-08	1.8889e-06	up	yes
ENSG00000088827	SIGLEC1	6614	ENST00000419548;ENST00000344754	GO:0005576(extracellular region);GO:0005769(early endosome);GO:0005770(late endosome);GO:0005886(plasma membrane);GO:0006897(endocytosis);GO:0006954(inflammatory response);GO:0007155(cell adhesion);GO:0007160(cell-matrix adhesion);GO:0016020(membrane);GO:0016021(integral component of membrane);GO:0030246(carbohydrate binding);GO:0046790(virion binding);GO:0075512(clathrin-dependent endocytosis of…	04514(Cell adhesion molecules);04514(Cell adhesion molecules)	NA	NA	NA	sialic acid binding Ig like lectin 1 [Source:HGNC Symbol;Acc:HGNC:11127]	protein_coding	DOID:0050117(disease_by_infectious_agent);DOID:0060049(autoimmune_disease_of_urogenital_tract);DOID:0060056(hypersensitivity_reaction_disease);DOID:12236(primary_biliary_cirrhosis);DOID:1575(rheumatic_disease);DOID:17(musculoskeletal_system_disease);DOID:2914(immune_system_disease);DOID:3118(hepatobiliary_disease);DOID:409(liver_disease);DOID:417(hypersensitivity_reaction_type_II_disease);DOID:41…	R-HSA-5685607(Sialic acid binds SIGLEC)	0.011275	0.0288241	0.00749411	0.125992	0.198964	0.181267	0.0940162	-3.41095	2.28235e-08	1.89168e-06	down	yes
ENSG00000104325	DECR1	1666	ENST00000220764;ENST00000517597;ENST00000517314;ENST00000519007;ENST00000517301;ENST00000519328;ENST00000524332;ENST00000520859;ENST00000519410;ENST00000522583;ENST00000517761;ENST00000521603;ENST00000518725;ENST00000522161;ENST00000524326;ENST00000520148;ENST00000523447	GO:0005634(nucleus);GO:0005654(nucleoplasm);GO:0005739(mitochondrion);GO:0005759(mitochondrial matrix);GO:0005829(cytosol);GO:0006629(lipid metabolic process);GO:0006631(fatty acid metabolic process);GO:0006635(fatty acid beta-oxidation);GO:0008670(2,4-dienoyl-CoA reductase (NADPH) activity);GO:0016491(oxidoreductase activity);GO:0042802(identical protein binding);GO:0070402(NADPH binding);GO:012…	NA	K13236	EC:1.3.1.124	NA	2,4-dienoyl-CoA reductase 1 [Source:HGNC Symbol;Acc:HGNC:2753]	protein_coding;nonsense_mediated_decay;processed_transcript;retained_intron	DOID:2914(immune_system_disease);DOID:3262(phagocyte_bactericidal_dysfunction);DOID:3265(chronic_granulomatous_disease);DOID:4(disease);DOID:612(primary_immunodeficiency_disease);DOID:7(disease_of_anatomical_entity)	R-HSA-109343(Reduction of 2-trans-4-cis-decadienoyl-CoA to form 3-trans-decenoyl-CoA)	2.28675	2.58169	2.31886	6.25019	6.67898	10.9436	0.301067	-1.73184	2.28644e-08	1.89168e-06	down	yes
ENSG00000276337	ENSG00000276337		ENST00000612833	NA	NA	NA	NA	NA	novel transcript, sense intronic to ZCCHC14	lncRNA	NA	NA	0.273735	0.253606	0.174883	1.15204	0.716879	0.818722	0.261279	-1.93634	2.36609e-08	1.95299e-06	down	yes
ENSG00000243649	CFB	629	ENST00000425368;ENST00000452035;ENST00000698630;ENST00000698636;ENST00000482312;ENST00000467150;ENST00000461483;ENST00000698629;ENST00000497841;ENST00000498317;ENST00000698633;ENST00000698632;ENST00000467360;ENST00000475617;ENST00000465750;ENST00000482886;ENST00000698631;ENST00000472581;ENST00000483004	GO:0001848(complement binding);GO:0002376(immune system process);GO:0004252(serine-type endopeptidase activity);GO:0005515(protein binding);GO:0005576(extracellular region);GO:0005615(extracellular space);GO:0005886(plasma membrane);GO:0006508(proteolysis);GO:0006956(complement activation);GO:0006957(complement activation, alternative pathway);GO:0008233(peptidase activity);GO:0008236(serine-type…	04610(Complement and coagulation cascades);05150(Staphylococcus aureus infection);05171(Coronavirus disease - COVID-19);05171(Coronavirus disease - COVID-19)	K01335	EC:3.4.21.47	NA	complement factor B [Source:HGNC Symbol;Acc:HGNC:1037]	protein_coding;retained_intron;non_stop_decay;processed_transcript	DOID:0014667(disease_of_metabolism);DOID:0050013(carbohydrate_metabolism_disease);DOID:0050155(sensory_system_disease);DOID:0060158(acquired_metabolic_disease);DOID:10603(glucose_intolerance);DOID:10871(age_related_macular_degeneration);DOID:12554(hemolytic_uremic_syndrome);DOID:1492(eye_and_adnexa_disease);DOID:2007(degeneration_of_macula_and_posterior_pole);DOID:225(syndrome);DOID:2355(anemia);…	R-HSA-166817(Cleavage of C3 by C3 convertases);R-HSA-173680(Activation of C5);R-HSA-173740(Factor B binds to C3(H2O));R-HSA-173745(Factor D cleaves C3(H2O)-bound Factor B);R-HSA-173754(Properdin stabilizes C3b:Bb bound to cell surfaces);R-HSA-174551(Formation of alternative pathway C5 convertase);R-HSA-183122(Factor D cleaves C3b-bound Factor B);R-HSA-183126(Factor B binds to surface-associated C…	0.484945	0.436371	0.456707	1.68896	1.12973	0.98396	0.362385	-1.46441	2.45339e-08	2.01355e-06	down	yes
ENSG00000011198	ABHD5	51099	ENST00000644371;ENST00000013894;ENST00000486764;ENST00000643500;ENST00000649763;ENST00000646378;ENST00000454293;ENST00000458276;ENST00000643520;ENST00000463153;ENST00000646799;ENST00000643140;ENST00000413300;ENST00000643477	GO:0003841(1-acylglycerol-3-phosphate O-acyltransferase activity);GO:0005515(protein binding);GO:0005654(nucleoplasm);GO:0005737(cytoplasm);GO:0005739(mitochondrion);GO:0005811(lipid droplet);GO:0005829(cytosol);GO:0006508(proteolysis);GO:0006629(lipid metabolic process);GO:0006631(fatty acid metabolic process);GO:0006654(phosphatidic acid biosynthetic process);GO:0008233(peptidase activity);GO:0…	04923(Regulation of lipolysis in adipocytes);04923(Regulation of lipolysis in adipocytes)	K13699	EC:2.3.1.51	NA	abhydrolase domain containing 5, lysophosphatidic acid acyltransferase [Source:HGNC Symbol;Acc:HGNC:21396]	protein_coding;nonsense_mediated_decay;retained_intron;processed_transcript	DOID:225(syndrome);DOID:4(disease)	R-HSA-163539(perilipin:CGI-58 complex -> perilipin + CGI-58)	4.81618	4.62445	5.08984	1.93558	2.18267	1.78257	2.46245	1.3001	2.45659e-08	2.01355e-06	up	yes
ENSG00000172939	OXSR1	9943	ENST00000311806;ENST00000492714;ENST00000467900;ENST00000426620;ENST00000483695;ENST00000446845	GO:0000166(nucleotide binding);GO:0000287(magnesium ion binding);GO:0004672(protein kinase activity);GO:0004674(protein serine/threonine kinase activity);GO:0004712(protein serine/threonine/tyrosine kinase activity);GO:0005515(protein binding);GO:0005524(ATP binding);GO:0005737(cytoplasm);GO:0005829(cytosol);GO:0006468(protein phosphorylation);GO:0006979(response to oxidative stress);GO:0007165(s…	NA	K08835	EC:2.7.11.1	NA	oxidative stress responsive kinase 1 [Source:HGNC Symbol;Acc:HGNC:8508]	protein_coding;processed_transcript;retained_intron;nonsense_mediated_decay	DOID:150(disease_of_mental_health);DOID:1561(cognitive_disorder);DOID:2468(psychotic_disorder);DOID:4(disease);DOID:5419(schizophrenia)	NA	33.8938	32	34.0165	12.4935	13.6023	6.68298	3.04802	1.60787	2.50516e-08	2.04859e-06	up	yes
ENSG00000163395	IGFN1	91156	ENST00000335211;ENST00000473483;ENST00000444705	GO:0005515(protein binding);GO:0005634(nucleus);GO:0005737(cytoplasm);GO:0007156(homophilic cell adhesion via plasma membrane adhesion molecules);GO:0007416(synapse assembly);GO:0008150(biological_process);GO:0010842(retina layer formation);GO:0030018(Z disc);GO:0045202(synapse);GO:0045202(synapse)	NA	NA	NA	NA	immunoglobulin like and fibronectin type III domain containing 1 [Source:HGNC Symbol;Acc:HGNC:24607]	protein_coding;retained_intron	NA	NA	0.050642	0.0448308	0.0485599	0.876325	0.856826	0.0724568	0.0797697	-3.64802	2.52967e-08	2.06384e-06	down	yes
ENSG00000172794	RAB37	326624	ENST00000528438;ENST00000392613;ENST00000392612;ENST00000392615;ENST00000392610;ENST00000533530;ENST00000392614;ENST00000488977;ENST00000577548;ENST00000527040;ENST00000340415;ENST00000531420;ENST00000392617	GO:0000166(nucleotide binding);GO:0003924(GTPase activity);GO:0005515(protein binding);GO:0005525(GTP binding);GO:0005768(endosome);GO:0005793(endoplasmic reticulum-Golgi intermediate compartment);GO:0005794(Golgi apparatus);GO:0005886(plasma membrane);GO:0015031(protein transport);GO:0031410(cytoplasmic vesicle);GO:0035577(azurophil granule membrane);GO:0035579(specific granule membrane);GO:0035…	NA	NA	NA	NA	RAB37, member RAS oncogene family [Source:HGNC Symbol;Acc:HGNC:30268]	protein_coding;retained_intron	NA	R-HSA-6798739(Exocytosis of azurophil granule membrane proteins);R-HSA-6799350(Exocytosis of specific granule membrane proteins);R-HSA-8870466(RGGT:CHM binds RABs);R-HSA-8870469(RGGT geranylgeranylates RAB proteins)	1.93921	1.64113	1.50236	3.87143	4.21547	4.53753	0.402608	-1.31255	2.55649e-08	2.08091e-06	down	yes
ENSG00000163141	BNIPL	149428	ENST00000650563;ENST00000491386;ENST00000392802;ENST00000368931	GO:0005515(protein binding);GO:0005634(nucleus);GO:0005737(cytoplasm);GO:0005829(cytosol);GO:0006915(apoptotic process);GO:0008285(negative regulation of cell population proliferation);GO:0040009(regulation of growth rate);GO:0042802(identical protein binding);GO:0042802(identical protein binding)	NA	NA	NA	NA	BCL2 interacting protein like [Source:HGNC Symbol;Acc:HGNC:16976]	protein_coding;processed_transcript	NA	NA	0.137455	0.123145	0.218678	0.593519	0.652067	0.663017	0.251115	-1.99358	2.59497e-08	2.10736e-06	down	yes
ENSG00000111674	ENO2	2026	ENST00000535366;ENST00000229277;ENST00000535275;ENST00000537688;ENST00000542509;ENST00000534977;ENST00000536199;ENST00000541477;ENST00000537838;ENST00000543975;ENST00000539713;ENST00000441285;ENST00000545045	GO:0000015(phosphopyruvate hydratase complex);GO:0000287(magnesium ion binding);GO:0001917(photoreceptor inner segment);GO:0004634(phosphopyruvate hydratase activity);GO:0005515(protein binding);GO:0005615(extracellular space);GO:0005737(cytoplasm);GO:0005829(cytosol);GO:0005886(plasma membrane);GO:0005938(cell cortex);GO:0006094(gluconeogenesis);GO:0006096(glycolytic process);GO:0009410(response…	00010(Glycolysis / Gluconeogenesis);01100(Metabolic pathways);01200(Carbon metabolism);01230(Biosynthesis of amino acids);03018(RNA degradation);04066(HIF-1 signaling pathway);04066(HIF-1 signaling pathway)	K01689	EC:4.2.1.11	NA	enolase 2 [Source:HGNC Symbol;Acc:HGNC:3353]	protein_coding;nonsense_mediated_decay;retained_intron;processed_transcript	DOID:0014667(disease_of_metabolism);DOID:0050013(carbohydrate_metabolism_disease);DOID:0050117(disease_by_infectious_agent);DOID:0050155(sensory_system_disease);DOID:0050338(primary_bacterial_infectious_disease);DOID:0050686(organ_system_cancer);DOID:0060083(immune_system_cancer);DOID:0060158(acquired_metabolic_disease);DOID:10310(viral_meningitis);DOID:1037(lymphoblastic_leukemia);DOID:104(bacte…	R-HSA-70494(Phosphoenolpyruvate + H2O <=> 2-Phospho-D-glycerate);R-HSA-71660(2-Phospho-D-glycerate <=> Phosphoenolpyruvate + H2O)	76.2262	77.5538	71.4365	32.6963	32.5301	29.1526	2.3863	1.25477	2.64132e-08	2.14008e-06	up	yes
ENSG00000005187	ACSM3	6296	ENST00000289416;ENST00000440284;ENST00000562251;ENST00000564701;ENST00000561795;ENST00000561499;ENST00000563914;ENST00000567006;ENST00000567711	GO:0000166(nucleotide binding);GO:0004321(fatty-acyl-CoA synthase activity);GO:0005515(protein binding);GO:0005524(ATP binding);GO:0005739(mitochondrion);GO:0005759(mitochondrial matrix);GO:0006629(lipid metabolic process);GO:0006631(fatty acid metabolic process);GO:0006633(fatty acid biosynthetic process);GO:0006637(acyl-CoA metabolic process);GO:0008217(regulation of blood pressure);GO:0015645(…	00650(Butanoate metabolism);01100(Metabolic pathways);01100(Metabolic pathways)	K01896	EC:6.2.1.2	NA	acyl-CoA synthetase medium chain family member 3 [Source:HGNC Symbol;Acc:HGNC:10522]	protein_coding;processed_transcript;retained_intron	DOID:0014667(disease_of_metabolism);DOID:0050828(artery_disease);DOID:0060158(acquired_metabolic_disease);DOID:10763(hypertension);DOID:10952(nephritis);DOID:1287(cardiovascular_system_disease);DOID:178(vascular_disease);DOID:18(urinary_system_disease);DOID:2921(glomerulonephritis);DOID:2986(IgA_glomerulonephritis);DOID:374(nutrition_disease);DOID:4(disease);DOID:557(kidney_disease);DOID:654(over…	R-HSA-8875013(ACSM3,ACSM6 ligate CoA to BUT)	0.350797	0.306401	0.196301	0.92108	0.918293	0.872692	0.314705	-1.66793	2.66797e-08	2.15671e-06	down	yes
ENSG00000165516	KLHDC2	23588	ENST00000555443;ENST00000556559;ENST00000553703;ENST00000298307;ENST00000555739;ENST00000553538;ENST00000557063;ENST00000554115;ENST00000553579	GO:0005515(protein binding);GO:0005634(nucleus);GO:0005654(nucleoplasm);GO:0016567(protein ubiquitination);GO:0016604(nuclear body);GO:0031462(Cul2-RING ubiquitin ligase complex);GO:0031965(nuclear membrane);GO:0043161(proteasome-mediated ubiquitin-dependent protein catabolic process);GO:0140627(ubiquitin-dependent protein catabolic process via the C-end degron rule pathway);GO:1990756(ubiquitin …	NA	NA	NA	NA	kelch domain containing 2 [Source:HGNC Symbol;Acc:HGNC:20231]	nonsense_mediated_decay;retained_intron;protein_coding;processed_transcript	NA	NA	2.52852	2.38445	2.15284	5.36199	5.06965	5.84773	0.434034	-1.20412	2.68123e-08	2.16247e-06	down	yes
ENSG00000122952	ZWINT	11130	ENST00000318387;ENST00000361148;ENST00000373944;ENST00000395405;ENST00000489649;ENST00000494312;ENST00000460654;ENST00000478181;ENST00000467523	GO:0000070(mitotic sister chromatid segregation);GO:0000775(chromosome, centromeric region);GO:0000776(kinetochore);GO:0005515(protein binding);GO:0005634(nucleus);GO:0005654(nucleoplasm);GO:0005694(chromosome);GO:0005737(cytoplasm);GO:0005829(cytosol);GO:0007049(cell cycle);GO:0007093(mitotic cell cycle checkpoint signaling);GO:0007094(mitotic spindle assembly checkpoint signaling);GO:0016604(nu…	NA	NA	NA	NA	ZW10 interacting kinetochore protein [Source:HGNC Symbol;Acc:HGNC:13195]	protein_coding;nonsense_mediated_decay;retained_intron;processed_transcript	NA	R-HSA-141409(Mad1 binds kinetochore);R-HSA-141422(MAD2 converted to an inhibitory state via interaction with Mad1);R-HSA-141431(MAD2 associates with the Mad1 kinetochore complex);R-HSA-141439(Release of activated MAD2 from kinetochores);R-HSA-1638803(Phosphorylation of cohesin by PLK1 at centromeres);R-HSA-1638821(PP2A-B56 dephosphorylates centromeric cohesin);R-HSA-2467809(ESPL1 (Separase) cleav…	30.5776	31.1294	36.3475	12.1105	11.9936	12.4788	2.68033	1.42241	2.6956e-08	2.16909e-06	up	yes
ENSG00000236384	LINC00479	150135	ENST00000412102;ENST00000457881;ENST00000589300	NA	NA	NA	NA	NA	long intergenic non-protein coding RNA 479 [Source:HGNC Symbol;Acc:HGNC:19727]	lncRNA	NA	NA	0.0377836	0.0566824	0.0349938	0.300789	0.487763	1.01846	0.071643	-3.80303	2.76526e-08	2.22008e-06	down	yes
ENSG00000205084	TMEM231	79583	ENST00000692097;ENST00000564318;ENST00000688270;ENST00000693457;ENST00000258173;ENST00000689040;ENST00000568377;ENST00000615437;ENST00000562410;ENST00000570006;ENST00000564576;ENST00000561809;ENST00000686547;ENST00000692689;ENST00000686680;ENST00000692215;ENST00000693682;ENST00000688195	GO:0001701(in utero embryonic development);GO:0001944(vasculature development);GO:0005515(protein binding);GO:0005886(plasma membrane);GO:0005929(cilium);GO:0007224(smoothened signaling pathway);GO:0016020(membrane);GO:0016021(integral component of membrane);GO:0030030(cell projection organization);GO:0032880(regulation of protein localization);GO:0035869(ciliary transition zone);GO:0036038(MKS c…	NA	NA	NA	NA	transmembrane protein 231 [Source:HGNC Symbol;Acc:HGNC:37234]	nonsense_mediated_decay;retained_intron;protein_coding;processed_transcript	NA	NA	0.890393	0.79255	0.883829	1.93293	1.88493	1.43819	0.488346	-1.03402	2.77857e-08	2.2257e-06	down	yes
[truncated: 2,131 more rows]

## Sheet: OVSC_genes_significantly_differ
gene_id	gene_name	EntrezID	transcript_id	GO	KEGG	KO_ENTRY	EC	TF_Family	Description	trans_type	DO	Reactome	FPKM.O_1	FPKM.O_2	FPKM.O_3	FPKM.C_1	FPKM.C_2	FPKM.C_3	fc	log2(fc)	pval	qval	regulation	significant
[truncated: 2,612 more rows]
